# Supplementary material for: 1,2-Diphenyl-2-[4-(4-pyridyl)benzyl­idene­hydrazono]ethan-1-one
Source: Acta Crystallogr Sect E Struct Rep Online. 2009 Jul 11;65(Pt 8):o1810. doi: 10.1107/S1600536809026087 (PMC2977415; doi:10.1107/S1600536809026087)
Supplement: Supplementary file 1 [file e-65-o1810-sup1.cif]

##############################################################################
###                                                                        ###
###        Electronic paper (Acta Crystallographica Section E)             ###
###                                                                        ###
##############################################################################
#                                                                            #
# This CIF contains the data in a paper accepted for publication in Acta     #
# Crystallographica Section E. It conforms to the requirements of Notes      #
# for Authors for Section E, and has been peer reviewed under the auspices   #
# of the IUCr Commission on Journals.                                        #
#                                                                            #
# Full details of the Crystallographic Information File format               #
# are given in the paper "The Crystallographic Information File (CIF):       #
# a New Standard Archive File for Crystallography" by S. R. Hall, F. H.      #
# Allen and I. D. Brown [Acta Cryst. (1991), A47, 655-685].                  #
#                                                                            #
# The current version of the core CIF dictionary is obtainable from          #
# ftp://ftp.iucr.org/pub/cif_core.dic. The current version number is 2.4.    #
#                                                                            #
# Software is freely available for graphical display of the structure(s) in  #
# this CIF.  For information consult the CIF home page http://www.iucr.org/  #
# cif/home.html                                                              #
#                                                                            #
# This file may be used for bona fide research purposes within the           #
# scientific community so long as proper attribution is given to the journal # 
# article from which it was obtained.                                        #
#                                                                            #
##############################################################################
                                             
data_global
_audit_creation_method     SHELXL-97
_journal_date_recd_electronic     2009-06-24
_journal_date_accepted     2009-07-05
_journal_name_full     'Acta Crystallographica, Section E'
_journal_year     2009
_journal_volume     65
_journal_issue      8
_journal_page_first     o1810
_journal_page_last     o1810
_journal_paper_category     QO
_journal_coeditor_code     CI2837
_publ_contact_author
;
     Dr. Seik Weng Ng
     Department of Chemistry
     University of Malaya
     50603 Kuala Lumpur
     Malaysia
;
_publ_contact_author_email     seikweng@um.edu.my
_publ_contact_author_fax     '03 7967 4193'
_publ_contact_author_phone     '03 7967 6778'
_publ_section_title
;
1,2-Diphenyl-2-[4-(4-pyridyl)benzylidenehydrazono]ethan-1-one
;
loop_
    _publ_author_name
    _publ_author_address
    'Patra, Goutam Kumar'
;
Department of Chemistry
Vijaygarh Jyotish Ray College
8/2 Vijaygarh
Jadavpur
Kolkata 700 032
India
;
    'Ng, Seik Weng'
;
Department of Chemistry
University of Malaya
50603 Kuala Lumpur
Malaysia
;
data_I
_audit_creation_method     SHELXL-97
_chemical_name_systematic
;
1,2-Diphenyl-2-[4-(4-pyridyl)benzylidenehydrazono]ethan-1-one
;
_chemical_name_common     ?
_chemical_formula_moiety     'C26 H19 N3 O'
_chemical_formula_sum     'C26 H19 N3 O'
_chemical_formula_iupac     'C26 H19 N3 O'
_chemical_formula_weight     389.44
_chemical_melting_point     ?
_symmetry_cell_setting     Monoclinic
_symmetry_space_group_name_H-M     'P 21/c'
_symmetry_space_group_name_Hall     '-P 2ybc'
loop_
    _symmetry_equiv_pos_as_xyz
    'x, y, z'
    '-x, y+1/2, -z+1/2'
    '-x, -y, -z'
    'x, -y-1/2, z-1/2'
_cell_length_a     7.1182(2)
_cell_length_b     23.2745(7)
_cell_length_c     11.8040(4)
_cell_angle_alpha     90.00
_cell_angle_beta     90.278(2)
_cell_angle_gamma     90.00
_cell_volume     1955.60(10)
_cell_formula_units_Z     4
_cell_measurement_reflns_used     2404
_cell_measurement_theta_min     2.5
_cell_measurement_theta_max     23.3
_cell_measurement_temperature     140(2)
_exptl_crystal_description     Prism
_exptl_crystal_colour     Brown
_exptl_crystal_size_max     0.45
_exptl_crystal_size_mid     0.15
_exptl_crystal_size_min     0.05
_exptl_crystal_density_diffrn     1.323
_exptl_crystal_density_meas     ?
_exptl_crystal_density_method     'not measured'
_exptl_crystal_F_000     816
_exptl_absorpt_coefficient_mu     0.082
_exptl_absorpt_correction_type     none
_exptl_absorpt_process_details     ?
_exptl_absorpt_correction_T_min     ?
_exptl_absorpt_correction_T_max     ?
_diffrn_ambient_temperature     140(2)
_diffrn_radiation_type     MoK\a
_diffrn_radiation_wavelength     0.71073
_diffrn_radiation_source     'fine-focus sealed tube'
_diffrn_radiation_monochromator     graphite
_diffrn_measurement_device_type     'Bruker SMART APEX area-detector'
_diffrn_measurement_method     \w
_diffrn_detector_area_resol_mean     ?
_diffrn_reflns_number     11057
_diffrn_reflns_av_R_equivalents     0.0536
_diffrn_reflns_av_sigmaI/netI     0.0564
_diffrn_reflns_theta_min     0.87
_diffrn_reflns_theta_max     25.00
_diffrn_reflns_theta_full     25.00
_diffrn_measured_fraction_theta_max     0.998
_diffrn_measured_fraction_theta_full     0.998
_diffrn_reflns_limit_h_min     -8
_diffrn_reflns_limit_h_max     8
_diffrn_reflns_limit_k_min     -27
_diffrn_reflns_limit_k_max     27
_diffrn_reflns_limit_l_min     -13
_diffrn_reflns_limit_l_max     14
_diffrn_standards_number     0
_diffrn_standards_interval_count     .
_diffrn_standards_interval_time     .
_diffrn_standards_decay_%     ?
_reflns_number_total     3433
_reflns_number_gt     2825
_reflns_threshold_expression     I>2\s(I)
_refine_ls_structure_factor_coef     Fsqd
_refine_ls_matrix_type     full
_refine_ls_R_factor_all     0.1088
_refine_ls_R_factor_gt     0.0927
_refine_ls_wR_factor_gt     0.2389
_refine_ls_wR_factor_ref     0.2515
_refine_ls_goodness_of_fit_ref     1.082
_refine_ls_restrained_S_all     1.082
_refine_ls_number_reflns     3433
_refine_ls_number_parameters     260
_refine_ls_number_restraints     0
_refine_ls_hydrogen_treatment     constr
_refine_ls_weighting_scheme     calc
_refine_ls_weighting_details
         'calc w=1/[\s^2^(Fo^2^)+(0.1142P)^2^+4.6222P] where P=(Fo^2^+2Fc^2^)/3'
_atom_sites_solution_hydrogens     geom
_atom_sites_solution_primary     direct
_atom_sites_solution_secondary     difmap
_refine_ls_shift/su_max     0.001
_refine_ls_shift/su_mean     0.001
_refine_diff_density_max     0.632
_refine_diff_density_min     -0.377
_refine_ls_extinction_method     none
_refine_ls_extinction_coef     ?
loop_
    _atom_type_symbol
    _atom_type_description
    _atom_type_scat_dispersion_real
    _atom_type_scat_dispersion_imag
    _atom_type_scat_source
    'C' 'C' 0.0033 0.0016
                         'International Tables Vol C Tables 4.2.6.8 and 6.1.1.4'
    'H' 'H' 0.0000 0.0000
                         'International Tables Vol C Tables 4.2.6.8 and 6.1.1.4'
    'N' 'N' 0.0061 0.0033
                         'International Tables Vol C Tables 4.2.6.8 and 6.1.1.4'
    'O' 'O' 0.0106 0.0060
                         'International Tables Vol C Tables 4.2.6.8 and 6.1.1.4'
_computing_data_collection     'APEX2 (Bruker, 2008)'
_computing_cell_refinement     'SAINT (Bruker, 2008)'
_computing_data_reduction     'SAINT (Bruker, 2008)'
_computing_structure_solution     'SHELXS97 (Sheldrick, 2008)'
_computing_structure_refinement     'SHELXL97 (Sheldrick, 2008)'
_computing_molecular_graphics     'X-SEED (Barbour, 2001)'
_computing_publication_material     'publCIF (Westrip, 2009)'
loop_
    _atom_site_type_symbol
    _atom_site_label
    _atom_site_fract_x
    _atom_site_fract_y
    _atom_site_fract_z
    _atom_site_U_iso_or_equiv
    _atom_site_adp_type
    _atom_site_calc_flag
    _atom_site_refinement_flags
    _atom_site_occupancy
    _atom_site_disorder_assembly
    _atom_site_disorder_group
    O O1 0.5484(6) 0.38713(17) 0.8664(3) 0.0404(10) Uani d . 1 . .
    N N1 0.2040(9) 0.37367(17) 0.7012(4) 0.0419(13) Uani d . 1 . .
    N N2 0.2387(8) 0.43390(17) 0.6961(3) 0.0343(11) Uani d . 1 . .
    N N3 0.2956(9) 0.8061(2) 0.3966(4) 0.0487(15) Uani d . 1 . .
    C C1 0.2861(6) 0.41267(14) 0.9747(2) 0.0366(15) Uani d G 1 . .
    C C2 0.3933(5) 0.4384(2) 1.0593(3) 0.0541(18) Uani d G 1 . .
    H H2 0.5266 0.4374 1.0554 0.065 Uiso calc R 1 . .
    C C3 0.3056(6) 0.46560(18) 1.1495(3) 0.0542(18) Uani d G 1 . .
    H H3 0.3789 0.4832 1.2074 0.065 Uiso calc R 1 . .
    C C4 0.1107(6) 0.46707(17) 1.1552(3) 0.0477(17) Uani d G 1 . .
    H H4 0.0507 0.4857 1.2169 0.057 Uiso calc R 1 . .
    C C5 0.0034(5) 0.4413(2) 1.0705(4) 0.0566(19) Uani d G 1 . .
    H H5 -0.1298 0.4424 1.0744 0.068 Uiso calc R 1 . .
    C C6 0.0911(5) 0.41414(17) 0.9803(3) 0.0427(15) Uani d G 1 . .
    H H6 0.0178 0.3966 0.9224 0.051 Uiso calc R 1 . .
    C C7 0.3789(9) 0.3850(2) 0.8787(4) 0.0323(13) Uani d . 1 . .
    C C8 0.2589(8) 0.3512(2) 0.7921(4) 0.0276(11) Uani d . 1 . .
    C C9 0.2362(8) 0.2882(2) 0.8099(4) 0.0263(11) Uani d . 1 . .
    C C10 0.1549(8) 0.2553(2) 0.7251(5) 0.0346(13) Uani d . 1 . .
    H H10 0.1065 0.2733 0.6589 0.041 Uiso calc R 1 . .
    C C11 0.1442(9) 0.1956(2) 0.7373(5) 0.0386(14) Uani d . 1 . .
    H H11 0.0916 0.1726 0.6787 0.046 Uiso calc R 1 . .
    C C12 0.2116(10) 0.1704(2) 0.8361(5) 0.0387(14) Uani d . 1 . .
    H H12 0.2102 0.1298 0.8435 0.046 Uiso calc R 1 . .
    C C13 0.2799(9) 0.2034(2) 0.9232(5) 0.0379(14) Uani d . 1 . .
    H H13 0.3164 0.1859 0.9925 0.045 Uiso calc R 1 . .
    C C14 0.2956(9) 0.2619(2) 0.9104(4) 0.0366(14) Uani d . 1 . .
    H H14 0.3470 0.2845 0.9700 0.044 Uiso calc R 1 . .
    C C15 0.2301(10) 0.4523(2) 0.5948(4) 0.0415(16) Uani d . 1 . .
    H H15 0.2082 0.4252 0.5360 0.050 Uiso calc R 1 . .
    C C16 0.2517(9) 0.5124(2) 0.5636(4) 0.0350(13) Uani d . 1 . .
    C C17 0.2450(11) 0.5271(2) 0.4494(4) 0.0472(18) Uani d . 1 . .
    H H17 0.2366 0.4978 0.3937 0.057 Uiso calc R 1 . .
    C C18 0.2504(10) 0.5839(2) 0.4160(4) 0.0380(14) Uani d . 1 . .
    H H18 0.2482 0.5931 0.3377 0.046 Uiso calc R 1 . .
    C C19 0.2593(8) 0.62806(19) 0.4964(4) 0.0250(11) Uani d . 1 . .
    C C20 0.2708(9) 0.6123(2) 0.6106(4) 0.0309(12) Uani d . 1 . .
    H H20 0.2821 0.6416 0.6665 0.037 Uiso calc R 1 . .
    C C21 0.2661(9) 0.5562(2) 0.6441(4) 0.0328(13) Uani d . 1 . .
    H H21 0.2727 0.5469 0.7224 0.039 Uiso calc R 1 . .
    C C22 0.2679(8) 0.6892(2) 0.4604(4) 0.0268(11) Uani d . 1 . .
    C C23 0.2038(10) 0.7331(2) 0.5287(5) 0.0394(15) Uani d . 1 . .
    H H23 0.1455 0.7245 0.5990 0.047 Uiso calc R 1 . .
    C C24 0.2249(10) 0.7896(2) 0.4943(6) 0.0478(16) Uani d . 1 . .
    H H24 0.1852 0.8188 0.5451 0.057 Uiso calc R 1 . .
    C C25 0.3562(10) 0.7637(2) 0.3315(5) 0.0415(15) Uani d . 1 . .
    H H25 0.4118 0.7738 0.2613 0.050 Uiso calc R 1 . .
    C C26 0.3452(9) 0.7060(2) 0.3573(5) 0.0365(13) Uani d . 1 . .
    H H26 0.3898 0.6780 0.3054 0.044 Uiso calc R 1 . .
loop_
    _atom_site_aniso_label
    _atom_site_aniso_U_11
    _atom_site_aniso_U_22
    _atom_site_aniso_U_33
    _atom_site_aniso_U_12
    _atom_site_aniso_U_13
    _atom_site_aniso_U_23
    O1 0.043(3) 0.040(2) 0.038(2) -0.0029(19) 0.004(2) -0.0039(18)
    N1 0.079(4) 0.018(2) 0.029(2) -0.004(2) 0.003(3) -0.0024(18)
    N2 0.058(3) 0.0164(19) 0.028(2) -0.002(2) -0.005(2) -0.0011(16)
    N3 0.071(4) 0.030(2) 0.045(3) -0.003(3) -0.005(3) 0.007(2)
    C1 0.073(5) 0.012(2) 0.024(2) 0.009(3) -0.003(3) 0.0020(18)
    C2 0.054(4) 0.074(5) 0.035(4) 0.005(4) 0.000(3) -0.018(3)
    C3 0.084(6) 0.053(4) 0.026(3) -0.004(4) -0.001(3) -0.019(3)
    C4 0.073(5) 0.038(3) 0.033(3) 0.008(3) 0.006(3) 0.000(3)
    C5 0.058(5) 0.069(5) 0.042(4) 0.000(4) -0.002(3) -0.013(3)
    C6 0.047(4) 0.040(3) 0.041(3) 0.002(3) 0.000(3) -0.012(3)
    C7 0.052(4) 0.019(2) 0.026(3) 0.000(2) 0.001(3) 0.008(2)
    C8 0.040(3) 0.024(2) 0.019(2) 0.006(2) -0.001(2) -0.0001(19)
    C9 0.032(3) 0.022(2) 0.025(2) 0.003(2) -0.002(2) -0.0011(18)
    C10 0.047(4) 0.032(3) 0.026(3) 0.001(3) -0.001(3) 0.006(2)
    C11 0.054(4) 0.029(3) 0.032(3) -0.006(3) 0.000(3) -0.009(2)
    C12 0.060(4) 0.018(2) 0.038(3) -0.009(3) 0.007(3) 0.003(2)
    C13 0.054(4) 0.032(3) 0.028(3) -0.004(3) -0.002(3) 0.000(2)
    C14 0.048(4) 0.037(3) 0.026(3) -0.006(3) 0.002(3) -0.002(2)
    C15 0.084(5) 0.018(2) 0.022(3) 0.007(3) 0.005(3) -0.0030(19)
    C16 0.060(4) 0.023(2) 0.022(2) 0.007(3) 0.004(3) 0.0016(19)
    C17 0.100(6) 0.022(3) 0.020(2) 0.003(3) 0.006(3) -0.005(2)
    C18 0.070(4) 0.023(2) 0.021(2) 0.009(3) -0.001(3) -0.0002(19)
    C19 0.032(3) 0.018(2) 0.026(2) 0.005(2) 0.002(2) -0.0038(18)
    C20 0.047(4) 0.022(2) 0.025(2) -0.004(2) 0.004(3) -0.0036(19)
    C21 0.052(4) 0.031(3) 0.015(2) 0.002(3) -0.005(3) 0.0019(19)
    C22 0.030(3) 0.025(2) 0.025(2) 0.001(2) -0.004(2) 0.0019(18)
    C23 0.058(4) 0.030(3) 0.029(3) 0.008(3) 0.009(3) 0.000(2)
    C24 0.061(4) 0.031(3) 0.051(4) 0.001(3) 0.002(4) -0.011(3)
    C25 0.055(4) 0.033(3) 0.037(3) 0.000(3) 0.011(3) 0.007(2)
    C26 0.043(3) 0.035(3) 0.031(3) 0.003(3) 0.007(3) 0.005(2)
_geom_special_details
;
All e.s.d.'s (except the e.s.d. in the dihedral angle between two l.s. planes)
are estimated using the full covariance matrix. The cell e.s.d.'s are taken
into account individually in the estimation of e.s.d.'s in distances, angles
and torsion angles; correlations between e.s.d.'s in cell parameters are only
used when they are defined by crystal symmetry. An approximate (isotropic)
treatment of cell e.s.d.'s is used for estimating e.s.d.'s involving l.s.
planes.
;
loop_
    _geom_bond_atom_site_label_1
    _geom_bond_atom_site_label_2
    _geom_bond_site_symmetry_2
    _geom_bond_distance
    _geom_bond_publ_flag
    O1 C7 . 1.217(7) ?
    N1 C8 . 1.255(7) ?
    N1 N2 . 1.425(6) ?
    N2 C15 . 1.271(7) ?
    N3 C24 . 1.318(8) ?
    N3 C25 . 1.325(8) ?
    C1 C2 . 1.39 ?
    C1 C6 . 1.39 ?
    C1 C7 . 1.463(6) ?
    C2 C3 . 1.39 ?
    C2 H2 . 0.95 ?
    C3 C4 . 1.39 ?
    C3 H3 . 0.95 ?
    C4 C5 . 1.39 ?
    C4 H4 . 0.95 ?
    C5 C6 . 1.39 ?
    C5 H5 . 0.95 ?
    C6 H6 . 0.95 ?
    C7 C8 . 1.544(8) ?
    C8 C9 . 1.490(7) ?
    C9 C10 . 1.384(7) ?
    C9 C14 . 1.399(7) ?
    C10 C11 . 1.399(8) ?
    C10 H10 . 0.95 ?
    C11 C12 . 1.389(8) ?
    C11 H11 . 0.95 ?
    C12 C13 . 1.370(8) ?
    C12 H12 . 0.95 ?
    C13 C14 . 1.374(8) ?
    C13 H13 . 0.95 ?
    C14 H14 . 0.95 ?
    C15 C16 . 1.455(7) ?
    C15 H15 . 0.95 ?
    C16 C21 . 1.397(7) ?
    C16 C17 . 1.392(7) ?
    C17 C18 . 1.378(7) ?
    C17 H17 . 0.95 ?
    C18 C19 . 1.400(7) ?
    C18 H18 . 0.95 ?
    C19 C20 . 1.399(7) ?
    C19 C22 . 1.487(6) ?
    C20 C21 . 1.366(7) ?
    C20 H20 . 0.95 ?
    C21 H21 . 0.95 ?
    C22 C23 . 1.379(7) ?
    C22 C26 . 1.394(7) ?
    C23 C24 . 1.387(8) ?
    C23 H23 . 0.95 ?
    C24 H24 . 0.95 ?
    C25 C26 . 1.378(8) ?
    C25 H25 . 0.95 ?
    C26 H26 . 0.95 ?
loop_
    _geom_angle_atom_site_label_1
    _geom_angle_atom_site_label_2
    _geom_angle_atom_site_label_3
    _geom_angle_site_symmetry_1
    _geom_angle_site_symmetry_3
    _geom_angle
    _geom_angle_publ_flag
    C8 N1 N2 . . 113.1(4) ?
    C15 N2 N1 . . 111.3(4) ?
    C24 N3 C25 . . 114.6(5) ?
    C2 C1 C6 . . 120.0 ?
    C2 C1 C7 . . 119.8(4) ?
    C6 C1 C7 . . 120.1(4) ?
    C1 C2 C3 . . 120.0 ?
    C1 C2 H2 . . 120.0 ?
    C3 C2 H2 . . 120.0 ?
    C4 C3 C2 . . 120.0 ?
    C4 C3 H3 . . 120.0 ?
    C2 C3 H3 . . 120.0 ?
    C5 C4 C3 . . 120.0 ?
    C5 C4 H4 . . 120.0 ?
    C3 C4 H4 . . 120.0 ?
    C4 C5 C6 . . 120.0 ?
    C4 C5 H5 . . 120.0 ?
    C6 C5 H5 . . 120.0 ?
    C5 C6 C1 . . 120.0 ?
    C5 C6 H6 . . 120.0 ?
    C1 C6 H6 . . 120.0 ?
    O1 C7 C1 . . 121.7(5) ?
    O1 C7 C8 . . 119.2(5) ?
    C1 C7 C8 . . 119.1(5) ?
    N1 C8 C9 . . 119.8(4) ?
    N1 C8 C7 . . 121.5(4) ?
    C9 C8 C7 . . 117.9(4) ?
    C10 C9 C14 . . 119.7(5) ?
    C10 C9 C8 . . 119.2(4) ?
    C14 C9 C8 . . 121.1(5) ?
    C11 C10 C9 . . 119.8(5) ?
    C11 C10 H10 . . 120.1 ?
    C9 C10 H10 . . 120.1 ?
    C10 C11 C12 . . 119.1(5) ?
    C10 C11 H11 . . 120.4 ?
    C12 C11 H11 . . 120.4 ?
    C13 C12 C11 . . 120.9(5) ?
    C13 C12 H12 . . 119.6 ?
    C11 C12 H12 . . 119.6 ?
    C12 C13 C14 . . 120.1(5) ?
    C12 C13 H13 . . 119.9 ?
    C14 C13 H13 . . 119.9 ?
    C13 C14 C9 . . 120.1(5) ?
    C13 C14 H14 . . 119.9 ?
    C9 C14 H14 . . 119.9 ?
    N2 C15 C16 . . 123.8(5) ?
    N2 C15 H15 . . 118.1 ?
    C16 C15 H15 . . 118.1 ?
    C21 C16 C17 . . 118.7(4) ?
    C21 C16 C15 . . 122.5(4) ?
    C17 C16 C15 . . 118.7(5) ?
    C18 C17 C16 . . 120.8(5) ?
    C18 C17 H17 . . 119.6 ?
    C16 C17 H17 . . 119.6 ?
    C17 C18 C19 . . 120.8(5) ?
    C17 C18 H18 . . 119.6 ?
    C19 C18 H18 . . 119.6 ?
    C20 C19 C18 . . 117.6(4) ?
    C20 C19 C22 . . 121.5(4) ?
    C18 C19 C22 . . 120.8(4) ?
    C21 C20 C19 . . 121.8(4) ?
    C21 C20 H20 . . 119.1 ?
    C19 C20 H20 . . 119.1 ?
    C20 C21 C16 . . 120.2(4) ?
    C20 C21 H21 . . 119.9 ?
    C16 C21 H21 . . 119.9 ?
    C23 C22 C26 . . 115.9(5) ?
    C23 C22 C19 . . 121.8(4) ?
    C26 C22 C19 . . 122.3(5) ?
    C22 C23 C24 . . 119.6(5) ?
    C22 C23 H23 . . 120.2 ?
    C24 C23 H23 . . 120.2 ?
    N3 C24 C23 . . 125.1(6) ?
    N3 C24 H24 . . 117.4 ?
    C23 C24 H24 . . 117.4 ?
    N3 C25 C26 . . 125.4(5) ?
    N3 C25 H25 . . 117.3 ?
    C26 C25 H25 . . 117.3 ?
    C25 C26 C22 . . 119.2(5) ?
    C25 C26 H26 . . 120.4 ?
    C22 C26 H26 . . 120.4 ?
loop_
    _geom_torsion_atom_site_label_1
    _geom_torsion_atom_site_label_2
    _geom_torsion_atom_site_label_3
    _geom_torsion_atom_site_label_4
    _geom_torsion_site_symmetry_1
    _geom_torsion_site_symmetry_2
    _geom_torsion_site_symmetry_3
    _geom_torsion_site_symmetry_4
    _geom_torsion
    _geom_torsion_publ_flag
    C8 N1 N2 C15 . . . . 162.2(6) ?
    C6 C1 C2 C3 . . . . 0.0 ?
    C7 C1 C2 C3 . . . . 178.9(4) ?
    C1 C2 C3 C4 . . . . 0.0 ?
    C2 C3 C4 C5 . . . . 0.0 ?
    C3 C4 C5 C6 . . . . 0.0 ?
    C4 C5 C6 C1 . . . . 0.0 ?
    C2 C1 C6 C5 . . . . 0.0 ?
    C7 C1 C6 C5 . . . . -178.9(4) ?
    C2 C1 C7 O1 . . . . -5.1(6) ?
    C6 C1 C7 O1 . . . . 173.8(4) ?
    C2 C1 C7 C8 . . . . 173.7(3) ?
    C6 C1 C7 C8 . . . . -7.5(6) ?
    N2 N1 C8 C9 . . . . -178.8(5) ?
    N2 N1 C8 C7 . . . . -9.0(8) ?
    O1 C7 C8 N1 . . . . -84.7(7) ?
    C1 C7 C8 N1 . . . . 96.5(6) ?
    O1 C7 C8 C9 . . . . 85.3(6) ?
    C1 C7 C8 C9 . . . . -93.5(6) ?
    N1 C8 C9 C10 . . . . 0.1(8) ?
    C7 C8 C9 C10 . . . . -170.0(5) ?
    N1 C8 C9 C14 . . . . -179.9(6) ?
    C7 C8 C9 C14 . . . . 10.0(8) ?
    C14 C9 C10 C11 . . . . -4.3(9) ?
    C8 C9 C10 C11 . . . . 175.7(5) ?
    C9 C10 C11 C12 . . . . 1.6(9) ?
    C10 C11 C12 C13 . . . . 3.0(10) ?
    C11 C12 C13 C14 . . . . -4.9(10) ?
    C12 C13 C14 C9 . . . . 2.1(9) ?
    C10 C9 C14 C13 . . . . 2.5(9) ?
    C8 C9 C14 C13 . . . . -177.5(5) ?
    N1 N2 C15 C16 . . . . 177.4(6) ?
    N2 C15 C16 C21 . . . . -6.3(11) ?
    N2 C15 C16 C17 . . . . 178.1(7) ?
    C21 C16 C17 C18 . . . . -0.7(11) ?
    C15 C16 C17 C18 . . . . 175.0(7) ?
    C16 C17 C18 C19 . . . . -1.2(11) ?
    C17 C18 C19 C20 . . . . 2.8(10) ?
    C17 C18 C19 C22 . . . . 179.1(6) ?
    C18 C19 C20 C21 . . . . -2.6(9) ?
    C22 C19 C20 C21 . . . . -178.9(5) ?
    C19 C20 C21 C16 . . . . 0.7(10) ?
    C17 C16 C21 C20 . . . . 0.9(10) ?
    C15 C16 C21 C20 . . . . -174.6(6) ?
    C20 C19 C22 C23 . . . . -29.9(9) ?
    C18 C19 C22 C23 . . . . 153.9(6) ?
    C20 C19 C22 C26 . . . . 148.4(6) ?
    C18 C19 C22 C26 . . . . -27.8(9) ?
    C26 C22 C23 C24 . . . . -2.2(9) ?
    C19 C22 C23 C24 . . . . 176.3(6) ?
    C25 N3 C24 C23 . . . . -2.9(11) ?
    C22 C23 C24 N3 . . . . 3.2(11) ?
    C24 N3 C25 C26 . . . . 1.9(10) ?
    N3 C25 C26 C22 . . . . -1.2(10) ?
    C23 C22 C26 C25 . . . . 1.3(9) ?
    C19 C22 C26 C25 . . . . -177.2(6) ?
loop_
    _geom_hbond_atom_site_label_D
    _geom_hbond_atom_site_label_H
    _geom_hbond_atom_site_label_A
    _geom_hbond_site_symmetry_A
    _geom_hbond_distance_DH
    _geom_hbond_distance_HA
    _geom_hbond_distance_DA
    _geom_hbond_angle_DHA
    C26 H26 O1 3_666 0.95 2.57 3.502(7) 166
