# Supplementary material for: 1,2-Diphenyl-2-[4-(4-pyridyl)benzyl­idene­hydrazono]ethan-1-one
Source: Acta Crystallogr Sect E Struct Rep Online. 2009 Jul 11;65(Pt 8):o1810. doi: 10.1107/S1600536809026087 (PMC2977415; doi:10.1107/S1600536809026087)
Supplement: Supplementary file 2 [file e-65-o1810-Isup2.hkl]

# 
# h,k,l, Fc-squared, Fo-squared, sigma(Fo-squared) and status flag 
# 
data_I
_shelx_title '  P21/c' 
_shelx_refln_list_code          4 
_shelx_F_calc_maximum      293.22 
_exptl_crystal_F_000       816.00 
_reflns_d_resolution_high  0.8409 
 
loop_ 
 _symmetry_equiv_pos_as_xyz 
 'x, y, z' 
 '-x, y+1/2, -z+1/2' 
 '-x, -y, -z' 
 'x, -y-1/2, z-1/2' 
 
_cell_length_a     7.1182 
_cell_length_b    23.2745 
_cell_length_c    11.8040 
_cell_angle_alpha  90.000 
_cell_angle_beta   90.278 
_cell_angle_gamma  90.000 
 
_shelx_F_squared_multiplier     1.000 
 
loop_ 
 _refln_index_h 
 _refln_index_k 
 _refln_index_l 
 _refln_F_squared_calc 
 _refln_F_squared_meas 
 _refln_F_squared_sigma 
 _refln_observed_status 
   1   0   0      127.70       20.29     13.80 o 
   2   0   0    85975.87    84901.45   2697.26 o 
   3   0   0      413.16      441.36     22.23 o 
   4   0   0     5721.43     5260.94    197.42 o 
   5   0   0       29.80       35.21     17.65 o 
   6   0   0     1004.91      691.36     30.61 o 
   7   0   0       59.24       58.67     13.87 o 
   8   0   0      260.53      100.05     26.12 o 
   1   1   0      644.91      566.37     16.73 o 
   2   1   0     4960.85     3533.68    161.77 o 
   3   1   0       45.40       36.41      5.16 o 
   4   1   0       38.49       75.18     22.85 o 
   5   1   0       94.88      128.32      9.31 o 
   6   1   0        1.00       17.37      8.97 o 
   7   1   0       11.48       -5.67      9.78 o 
   8   1   0       16.08       61.02     17.11 o 
   0   2   0      778.53      767.58     17.99 o 
   1   2   0      385.87      240.06      7.81 o 
   2   2   0     2451.35     2562.48     62.63 o 
   3   2   0       55.07       28.73      4.35 o 
   4   2   0      405.17      459.49     35.57 o 
   5   2   0        0.63       -2.35      4.32 o 
   6   2   0      260.14      379.80     19.20 o 
   7   2   0        1.51       -6.24      8.11 o 
   8   2   0        9.84       39.15     22.90 o 
   1   3   0     2149.47     2193.51     58.95 o 
   2   3   0      245.12      142.13      8.68 o 
   3   3   0      659.78      669.33     18.10 o 
   4   3   0       29.61        5.18      4.76 o 
   5   3   0      371.33      379.46     15.35 o 
   6   3   0      793.75      811.60     24.40 o 
   7   3   0        9.01       17.51     11.61 o 
   8   3   0       92.29      110.09     25.19 o 
   0   4   0     1271.90     1141.18     37.63 o 
   1   4   0      923.86      441.17     13.51 o 
   2   4   0     1220.33     1298.05     76.52 o 
   3   4   0       78.40       42.35      4.70 o 
   4   4   0      368.90      333.69     15.71 o 
   5   4   0        3.72       -3.49      6.20 o 
   6   4   0      222.54      374.33     18.00 o 
   7   4   0        8.29        9.59      9.97 o 
   8   4   0        1.75       34.95     23.44 o 
   1   5   0      252.30      403.72     10.90 o 
   2   5   0        7.26       12.49      2.93 o 
   3   5   0      388.84      422.01     15.12 o 
   4   5   0      238.10      332.17     12.41 o 
   5   5   0       13.70       32.81      7.93 o 
   6   5   0      313.05      335.64     21.90 o 
   7   5   0        0.95       -2.76      7.95 o 
   8   5   0       32.04       36.60     22.44 o 
   0   6   0     8185.11     8758.56    280.36 o 
   1   6   0       60.91       32.76      3.90 o 
   2   6   0       56.70       64.34      7.31 o 
   3   6   0       35.75       31.24      5.56 o 
   4   6   0       45.11       99.86      7.40 o 
   5   6   0       12.60       25.80      6.80 o 
   6   6   0        3.29       -6.25     10.82 o 
   7   6   0        0.33      -11.80      8.75 o 
   8   6   0        0.44       -9.00     20.35 o 
   1   7   0       99.90      299.56     12.23 o 
   2   7   0       15.20       16.85      3.47 o 
   3   7   0      127.65      198.14      9.81 o 
   4   7   0      372.51      287.72     12.95 o 
   5   7   0      105.12      111.48      9.03 o 
   6   7   0        0.63       -1.65      8.17 o 
   7   7   0        0.20        3.21      9.34 o 
   8   7   0       36.83       20.74     21.49 o 
   0   8   0     1306.19     1433.70     48.11 o 
   1   8   0      661.45      439.88     12.08 o 
   2   8   0      499.50      530.76     12.85 o 
   3   8   0      410.12      333.35     29.84 o 
   4   8   0      158.70      232.66     12.03 o 
   5   8   0       25.17       13.42      6.24 o 
   6   8   0       15.08       21.95     12.04 o 
   7   8   0        1.59       11.01      9.67 o 
   1   9   0      233.86      216.79      7.38 o 
   2   9   0       61.43       60.52      3.70 o 
   3   9   0       46.42       61.85      5.80 o 
   4   9   0       33.78       40.42      6.33 o 
   5   9   0       53.66       90.85     10.43 o 
   6   9   0       19.22       12.65      8.14 o 
   7   9   0       29.19       57.53     13.98 o 
   0  10   0      639.74      734.74     26.59 o 
   1  10   0      508.14      348.30     10.54 o 
   2  10   0       87.78      117.76      5.35 o 
   3  10   0       50.59       39.39      3.85 o 
   4  10   0        8.69       15.01      5.81 o 
   5  10   0      192.50      202.28     12.09 o 
   6  10   0       29.68       52.78     13.66 o 
   7  10   0        0.97        1.83      8.45 o 
   1  11   0     2496.93     3053.80     64.07 o 
   2  11   0      204.20      200.82      6.62 o 
   3  11   0      734.43      739.61     21.89 o 
   4  11   0        8.68        6.47      5.67 o 
   5  11   0      482.73      501.71     25.69 o 
   6  11   0       52.54       31.64      9.75 o 
   7  11   0        0.19       -6.57     11.38 o 
   0  12   0     3323.25     3460.46    113.66 o 
   1  12   0      328.02      331.77      9.48 o 
   2  12   0      551.52      602.20     16.53 o 
   3  12   0       32.42       43.25      4.02 o 
   4  12   0      151.50      168.43     10.17 o 
   5  12   0        3.34       15.47      6.98 o 
   6  12   0       29.63       -7.75     11.61 o 
   7  12   0        2.47        7.98     12.32 o 
   1  13   0      114.82      151.94      6.40 o 
   2  13   0       52.71       31.79      3.46 o 
   3  13   0      304.66      231.64      9.84 o 
   4  13   0      185.02      172.22     20.57 o 
   5  13   0      207.95      245.79     12.77 o 
   6  13   0       49.52       64.39     12.98 o 
   7  13   0       45.23       51.17     15.02 o 
   0  14   0       94.85      101.31     13.41 o 
   1  14   0       66.41       87.29      5.75 o 
   2  14   0      252.24      217.62      7.44 o 
   3  14   0       27.91       29.66      5.80 o 
   4  14   0      268.71      262.32     18.42 o 
   5  14   0       49.90       79.01      9.69 o 
   6  14   0       74.27      109.62     15.07 o 
   7  14   0       44.02       22.79     13.42 o 
   1  15   0        0.04       -3.55      3.34 o 
   2  15   0      161.61      167.40      7.36 o 
   3  15   0       32.20       50.42      6.32 o 
   4  15   0      330.86      383.78     14.52 o 
   5  15   0      452.98      613.31     20.65 o 
   6  15   0      308.89      394.47     97.48 o 
   7  15   0       36.51       83.30     15.96 o 
   0  16   0      836.13      935.47     35.15 o 
   1  16   0       45.73       39.31      4.96 o 
   2  16   0       82.88       86.47      7.97 o 
   3  16   0        1.15       20.57      5.94 o 
   4  16   0       18.88       55.69      8.35 o 
   5  16   0       60.71       82.36     11.11 o 
   6  16   0        6.78       94.32     24.97 o 
   1  17   0      138.82      112.26      7.13 o 
   2  17   0      147.54      138.36      7.57 o 
   3  17   0      420.81      412.29     14.72 o 
   4  17   0      136.81      144.55     11.87 o 
   5  17   0      205.21      228.37     20.47 o 
   6  17   0        2.55       26.60     12.52 o 
   0  18   0      140.20      154.63     12.30 o 
   1  18   0      170.54      168.07      8.66 o 
   2  18   0      411.77      406.15     14.02 o 
   3  18   0       40.01       23.12      5.44 o 
   4  18   0       24.78       34.45      7.48 o 
   5  18   0      539.70      522.04     35.13 o 
   6  18   0        3.12        9.43     12.10 o 
   1  19   0      115.64      153.98     10.73 o 
   2  19   0      121.30      122.24      8.37 o 
   3  19   0        0.00       12.78      5.34 o 
   4  19   0       22.05       20.35      8.84 o 
   5  19   0       30.28      118.92     14.16 o 
   6  19   0      245.68      257.05     70.35 o 
   0  20   0        0.11        2.83      7.22 o 
   1  20   0        4.98       20.01      6.87 o 
   2  20   0        0.93       19.54      8.31 o 
   3  20   0       95.25      100.67     10.70 o 
   4  20   0        0.50       22.75      9.26 o 
   5  20   0       86.25       93.34     24.48 o 
   1  21   0        7.10        3.98      4.79 o 
   2  21   0        1.99        9.65      6.40 o 
   3  21   0       16.02       24.99     10.60 o 
   4  21   0       60.04       57.45      8.71 o 
   5  21   0        0.03       14.40      9.78 o 
   0  22   0      339.35      380.10     29.96 o 
   1  22   0       90.87       67.62      8.71 o 
   2  22   0        4.75        4.74      5.59 o 
   3  22   0        0.49      -10.49      6.99 o 
   4  22   0        1.35       -2.10      7.73 o 
   5  22   0       11.45       -1.36      9.71 o 
   1  23   0      268.38      295.55     16.69 o 
   2  23   0       20.53       23.04      6.59 o 
   3  23   0       16.34       12.09     12.89 o 
   4  23   0        2.86       -0.42     10.89 o 
   0  24   0      131.61      101.90     20.37 o 
   1  24   0       26.33       23.49     15.42 o 
   2  24   0       90.98       66.87     10.76 o 
   3  24   0       27.57       29.69      9.33 o 
   4  24   0        0.01      -12.11      8.07 o 
   1  25   0      110.42      104.00     14.66 o 
   2  25   0       19.07       22.20      8.87 o 
   3  25   0       35.88       44.66     10.68 o 
   0  26   0       27.22       64.71     19.67 o 
   1  26   0       48.65       35.96     12.33 o 
   2  26   0       16.28       34.94     12.06 o 
   1  27   0       67.04       85.72     15.13 o 
  -7   1   1       68.80       71.94     11.29 o 
  -6   1   1      146.86      113.97      9.76 o 
  -5   1   1      151.80      198.17      9.35 o 
  -4   1   1     2147.23     2209.67     40.27 o 
  -3   1   1     3528.84     3334.93     63.87 o 
  -2   1   1    14366.11    13803.91    355.00 o 
  -1   1   1     1717.97     1705.80     39.35 o 
   0   1   1       52.44       59.63      1.82 o 
   1   1   1     1622.51     1721.29     35.55 o 
   2   1   1    14279.91    14385.34    290.38 o 
   3   1   1     2540.02     2551.42     53.60 o 
   4   1   1     2052.37     2287.11     44.78 o 
   5   1   1      135.64      156.07      8.25 o 
   6   1   1      220.47      252.95     13.40 o 
   7   1   1       60.64       33.90     23.07 o 
   8   1   1       22.26        4.06     15.08 o 
  -7   2   1      344.83      444.99     16.78 o 
  -6   2   1       94.40      138.98     10.93 o 
  -5   2   1      229.55      242.92     11.43 o 
  -4   2   1     1464.14     1303.53     51.47 o 
  -3   2   1      494.39      509.61     33.74 o 
  -2   2   1      776.51      686.66     17.49 o 
  -1   2   1     6559.94     6448.24    133.07 o 
   0   2   1     1773.61     1796.55     41.35 o 
   1   2   1     9471.20     9048.57    237.41 o 
   2   2   1      472.82      444.25     16.94 o 
   3   2   1      291.37      377.66     11.66 o 
   4   2   1      979.83      475.06     31.11 o 
   5   2   1      139.67      105.95      8.39 o 
   6   2   1       65.83       75.70      7.81 o 
   7   2   1      243.01      230.76     20.85 o 
   8   2   1       38.77       37.35     16.23 o 
  -8   3   1        3.59       16.88     21.55 o 
  -7   3   1       31.42       30.72     11.46 o 
  -6   3   1       17.34       57.55     10.39 o 
  -5   3   1       21.77       23.87      6.59 o 
  -4   3   1      182.63      106.83     12.52 o 
  -3   3   1      164.65       78.66      7.33 o 
  -2   3   1      155.91      124.17      8.72 o 
  -1   3   1      904.85      730.27     14.34 o 
   0   3   1        0.23       -0.22      1.62 o 
   1   3   1      564.63      497.02     17.91 o 
   2   3   1      263.61      238.25      9.27 o 
   3   3   1      265.21      224.97     11.95 o 
   4   3   1      284.73      328.74     11.64 o 
   5   3   1       30.62       15.52      7.00 o 
   6   3   1       12.05       24.61      9.98 o 
   7   3   1       53.20       75.86     15.99 o 
   8   3   1        2.11       -8.13     14.20 o 
  -8   4   1       12.20       54.17     22.71 o 
  -7   4   1       32.64       38.89     10.56 o 
  -6   4   1       10.07       21.55     11.88 o 
  -5   4   1       80.09      124.23     11.70 o 
  -4   4   1      361.46      367.45     21.50 o 
  -3   4   1     1015.78      873.01     33.02 o 
  -2   4   1      511.48      517.99     14.03 o 
  -1   4   1     6370.63     6607.68    150.76 o 
   0   4   1      101.26      112.17      4.67 o 
   1   4   1     5805.61     6208.54    140.93 o 
   2   4   1      313.76      352.97     21.22 o 
   3   4   1      751.80      621.79     48.89 o 
   4   4   1      321.14      244.45     34.57 o 
   5   4   1       47.13       42.04      6.94 o 
   6   4   1       15.42       50.48     12.93 o 
   7   4   1       23.89       19.06     13.84 o 
   8   4   1       19.62       29.04     21.36 o 
  -8   5   1       10.85       -0.24     13.24 o 
  -7   5   1        3.85        5.12      9.64 o 
  -6   5   1        8.00       10.90      7.18 o 
  -5   5   1      168.61      228.60     12.59 o 
  -4   5   1      166.36      144.68      8.52 o 
  -3   5   1       54.96       38.38      5.90 o 
  -2   5   1      803.81      701.92     20.89 o 
  -1   5   1     2743.33     2492.98     57.91 o 
   0   5   1     2489.18     2511.26     67.46 o 
   1   5   1     2012.24     2122.82     44.21 o 
   2   5   1     1307.49     1115.97     24.58 o 
   3   5   1       36.91       38.26      5.17 o 
   4   5   1       98.01       80.39     10.49 o 
   5   5   1      179.70      182.25     12.10 o 
   6   5   1        5.42       -2.41      7.33 o 
   7   5   1        2.77        4.09     10.14 o 
   8   5   1        7.88       27.52     21.78 o 
  -8   6   1        5.62       14.89     12.77 o 
  -7   6   1       64.61       40.84     14.56 o 
  -6   6   1       10.98        5.36      6.30 o 
  -5   6   1       20.93       32.13      6.97 o 
  -4   6   1      156.33      150.19     15.99 o 
  -3   6   1      682.63      632.33     17.63 o 
  -2   6   1      121.93      119.70      6.20 o 
  -1   6   1       66.75      242.27      7.49 o 
   0   6   1     7460.01     7798.52    178.21 o 
   1   6   1      112.99      254.68      7.29 o 
   2   6   1      106.07      114.26      7.01 o 
   3   6   1      605.78      577.86     24.61 o 
   4   6   1      263.32      291.46     10.94 o 
   5   6   1       35.23       34.61      6.80 o 
   6   6   1        7.09       12.51      9.41 o 
   7   6   1      105.49       84.98     11.78 o 
   8   6   1        8.21       19.66     20.64 o 
  -8   7   1       25.31        7.24     12.66 o 
  -7   7   1        0.60        5.20      8.39 o 
  -6   7   1       28.41       30.13      8.07 o 
  -5   7   1       88.43      125.48      9.50 o 
  -4   7   1       55.58       56.43      6.58 o 
  -3   7   1      252.62      256.17      9.43 o 
  -2   7   1       31.83       34.00      4.80 o 
  -1   7   1      270.31      298.43     10.17 o 
   0   7   1     2523.21     2687.23     62.55 o 
   1   7   1      449.33      418.39      9.26 o 
   2   7   1       20.30       27.85      4.61 o 
   3   7   1      150.90       96.28      6.37 o 
   4   7   1       35.62       47.77      6.98 o 
   5   7   1       93.94      139.39     11.03 o 
   6   7   1       20.60       13.56      7.63 o 
   7   7   1        0.48        6.00      9.20 o 
   8   7   1       15.50      -11.15     18.94 o 
  -8   8   1        3.56        2.92     23.24 o 
  -7   8   1       11.21        8.77      9.74 o 
  -6   8   1       24.06       19.62      8.03 o 
  -5   8   1       24.39       16.39      6.70 o 
  -4   8   1       18.94       10.95      5.45 o 
  -3   8   1        3.21        4.59      4.20 o 
  -2   8   1       52.77       69.72      4.97 o 
  -1   8   1      113.59      185.68      6.39 o 
   0   8   1     2745.83     2805.34     65.45 o 
   1   8   1      101.88      186.16      9.24 o 
   2   8   1       85.74      122.44      6.06 o 
   3   8   1        3.21        4.31      4.10 o 
   4   8   1       14.72       12.90      5.91 o 
   5   8   1       19.72       38.24      8.38 o 
   6   8   1       31.51       29.80      9.20 o 
   7   8   1        9.98       15.62      7.86 o 
   8   8   1        2.76      -29.39     19.59 o 
  -7   9   1       16.48        8.55     11.60 o 
  -6   9   1      119.45      130.01     10.92 o 
  -5   9   1      131.18      148.66     10.24 o 
  -4   9   1        0.94        8.98      6.86 o 
  -3   9   1       69.57       80.60      6.18 o 
  -2   9   1       49.22       47.09      4.59 o 
  -1   9   1     1213.34     1019.59     25.36 o 
   0   9   1        6.85       10.47      3.56 o 
   1   9   1      714.92      679.06     15.55 o 
   2   9   1       31.98       28.24      4.38 o 
   3   9   1       48.17       45.85      5.33 o 
   4   9   1        0.59        1.83      6.25 o 
   5   9   1      131.82      177.04     12.02 o 
   6   9   1       89.61       75.41     12.09 o 
   7   9   1       24.64       37.76     14.81 o 
  -7  10   1        5.29      -12.30     10.90 o 
  -6  10   1       24.10       62.80     18.76 o 
  -5  10   1      131.26      102.80     12.83 o 
  -4  10   1        5.91        8.02      5.61 o 
  -3  10   1     1121.43     1085.10     28.30 o 
  -2  10   1       15.26       19.65      3.83 o 
  -1  10   1     1026.83     1214.57     29.99 o 
   0  10   1      306.08      321.15      8.83 o 
   1  10   1     1136.04     1243.96     27.01 o 
   2  10   1       10.61       11.79      3.43 o 
   3  10   1      713.02      724.56     24.66 o 
   4  10   1        3.98       12.21      5.66 o 
   5  10   1      125.75      151.26     11.50 o 
   6  10   1       14.91       45.50     14.41 o 
   7  10   1        3.49      -10.24     14.46 o 
  -7  11   1       16.85       18.51     13.94 o 
  -6  11   1       18.64        7.59      9.51 o 
  -5  11   1       35.92       16.22      7.49 o 
  -4  11   1      162.61      123.81      8.45 o 
  -3  11   1      758.37      766.68     21.32 o 
  -2  11   1       92.84       81.30      5.50 o 
  -1  11   1     3346.38     3561.97     83.49 o 
   0  11   1       24.20       28.26      3.81 o 
   1  11   1     2691.87     2987.55     62.12 o 
   2  11   1      154.35      111.94      5.55 o 
   3  11   1      485.01      552.21     14.39 o 
   4  11   1      157.26      150.59     11.43 o 
   5  11   1       57.77       60.10      9.87 o 
   6  11   1       24.88       32.41      9.56 o 
   7  11   1       10.10       12.20      9.96 o 
  -7  12   1       80.37      105.97     21.72 o 
  -6  12   1       24.89       21.23     24.54 o 
  -5  12   1       77.12      127.68     11.49 o 
  -4  12   1      118.46       94.96      8.08 o 
  -3  12   1      151.47      260.59     10.94 o 
  -2  12   1     1691.74     1688.44     41.60 o 
  -1  12   1      599.69      460.69     13.39 o 
   0  12   1      644.62      629.65     16.97 o 
   1  12   1      898.33      666.60     15.85 o 
   2  12   1     1394.86     1408.54     28.44 o 
   3  12   1      254.32      324.57     13.79 o 
   4  12   1      188.09      154.81     13.01 o 
   5  12   1       58.07       95.09     12.29 o 
   6  12   1       17.86        7.82     11.25 o 
   7  12   1       52.87       42.37     11.03 o 
  -7  13   1       19.69       36.67     14.05 o 
  -6  13   1       96.01       66.30     20.66 o 
  -5  13   1      144.77      158.15     10.96 o 
  -4  13   1       79.29      108.06      8.44 o 
  -3  13   1      280.96      241.70     14.40 o 
  -2  13   1      413.52      432.16     13.51 o 
  -1  13   1      616.05      753.38     20.16 o 
   0  13   1       54.12      107.34      5.99 o 
   1  13   1      690.95      836.65     19.43 o 
   2  13   1      339.98      360.64      9.44 o 
   3  13   1      410.62      346.46     14.74 o 
   4  13   1       86.48       97.92     15.96 o 
   5  13   1      156.83      129.15     21.57 o 
   6  13   1      152.72      169.76     20.49 o 
   7  13   1       25.97       66.46     14.66 o 
  -7  14   1      180.24      233.36     28.16 o 
  -6  14   1       28.83       41.36     10.87 o 
  -5  14   1      215.67      137.62     21.73 o 
  -4  14   1       21.60       57.58      7.70 o 
  -3  14   1      326.84      390.25     13.53 o 
  -2  14   1      186.01      225.23      9.12 o 
  -1  14   1     1693.92     1548.50     34.29 o 
   0  14   1       16.88       19.91      4.08 o 
   1  14   1     1269.24     1307.62     32.68 o 
   2  14   1      229.73      266.13      8.49 o 
   3  14   1      420.86      507.41     20.31 o 
   4  14   1       16.26       37.47      6.36 o 
   5  14   1      351.56      554.85     88.36 o 
   6  14   1       25.86       37.33     14.65 o 
   7  14   1      134.17      214.51     28.69 o 
  -7  15   1       20.64       64.22     17.66 o 
  -6  15   1       17.69       26.28     10.68 o 
  -5  15   1      377.75      211.82     18.41 o 
  -4  15   1       36.68       46.07      8.80 o 
  -3  15   1      386.30      340.42     23.86 o 
  -2  15   1      140.96      158.17     11.15 o 
  -1  15   1      260.08      243.43      8.25 o 
   0  15   1      223.20      214.97      8.54 o 
   1  15   1      397.26      344.22     11.44 o 
   2  15   1      238.92      230.46      8.03 o 
   3  15   1      621.61      514.79     27.10 o 
   4  15   1       47.93       26.25     12.30 o 
   5  15   1      639.56      734.28     36.78 o 
   6  15   1       26.47       23.87     24.02 o 
   7  15   1       34.52       87.70     16.10 o 
  -6  16   1       22.97       10.54      9.75 o 
  -5  16   1       29.03      107.10     12.49 o 
  -4  16   1       99.65      100.83     11.09 o 
  -3  16   1       93.73      242.05     10.88 o 
  -2  16   1      398.64      390.85     13.25 o 
  -1  16   1       53.30       51.36      5.05 o 
   0  16   1      107.62      130.07      7.39 o 
   1  16   1       35.84       49.62      5.34 o 
   2  16   1      452.06      436.49     12.28 o 
   3  16   1       67.69      212.12     11.37 o 
   4  16   1      133.50      197.67     15.27 o 
   5  16   1       18.57       90.08     12.23 o 
   6  16   1       23.32       25.06     13.02 o 
  -6  17   1       72.97       85.77     13.02 o 
  -5  17   1      127.77      186.86     15.15 o 
  -4  17   1      262.51      248.95     14.95 o 
  -3  17   1      286.25      255.86     12.76 o 
  -2  17   1      698.02      659.17     19.51 o 
  -1  17   1     1620.46     1382.92     35.18 o 
   0  17   1      167.65      177.02      8.79 o 
   1  17   1     1001.11      943.56     25.37 o 
   2  17   1      645.28      628.12     18.70 o 
   3  17   1      218.30      198.89     19.81 o 
   4  17   1      160.82      111.46      9.22 o 
   5  17   1       91.39       99.87     11.73 o 
   6  17   1       70.06       95.25     15.88 o 
  -6  18   1        2.80       17.65     10.46 o 
  -5  18   1      115.62      119.43     13.27 o 
  -4  18   1       17.37       20.27      8.72 o 
  -3  18   1      491.77      498.69     16.77 o 
  -2  18   1        1.96       29.08      5.17 o 
  -1  18   1      360.44      391.58     16.07 o 
   0  18   1        0.58       -5.55      4.25 o 
   1  18   1      262.62      324.94     10.48 o 
   2  18   1        3.19       28.10      5.85 o 
   3  18   1      330.04      342.62     19.24 o 
   4  18   1       10.79       19.76      9.24 o 
   5  18   1      145.67      217.69     57.43 o 
   6  18   1        4.02       12.34     12.36 o 
  -6  19   1       33.42       20.05     11.32 o 
  -5  19   1      219.07      117.08     13.28 o 
  -4  19   1      162.92      159.62     19.41 o 
  -3  19   1      226.14      140.53     11.80 o 
  -2  19   1       76.95       69.25      6.37 o 
  -1  19   1       27.94       28.84      9.26 o 
   0  19   1       81.61       82.48      7.14 o 
   1  19   1       39.36       42.25     10.10 o 
   2  19   1       46.62       23.61      5.93 o 
   3  19   1      383.40      347.87     16.19 o 
   4  19   1      166.12      220.86     12.13 o 
   5  19   1      364.07      379.06     22.75 o 
   6  19   1       34.76       18.74     12.93 o 
  -5  20   1      109.98      151.97     14.30 o 
  -4  20   1       99.13      115.43     12.48 o 
  -3  20   1      104.89      139.10     10.26 o 
  -2  20   1      117.12      103.18      7.98 o 
  -1  20   1      378.88      336.94     17.22 o 
   0  20   1       75.80       95.02      7.77 o 
   1  20   1      245.40      252.71     11.06 o 
   2  20   1      183.98      183.93     10.88 o 
   3  20   1      106.94      146.04     12.05 o 
   4  20   1       90.33       94.71     10.28 o 
   5  20   1      150.28      223.02     30.78 o 
  -5  21   1       50.31       49.57     11.41 o 
  -4  21   1       12.92       28.78      9.41 o 
  -3  21   1       69.33       60.56      8.39 o 
  -2  21   1       50.17       41.49      8.42 o 
  -1  21   1       44.47       63.00      8.91 o 
   0  21   1        7.95        5.83      6.31 o 
   1  21   1       52.80       54.34      7.01 o 
   2  21   1       85.07       94.69     11.42 o 
   3  21   1       72.00       35.87      8.00 o 
   4  21   1       19.61       30.99     10.54 o 
   5  21   1       57.49       92.40     20.79 o 
  -5  22   1       14.07        4.31      9.87 o 
  -4  22   1       47.14       36.76      8.39 o 
  -3  22   1       56.26       92.13     10.76 o 
  -2  22   1       37.99       49.47      9.10 o 
  -1  22   1        5.63        6.81      7.24 o 
   0  22   1       95.44      110.67     13.72 o 
   1  22   1        8.05       10.77      5.98 o 
   2  22   1       25.26       27.44      7.61 o 
   3  22   1       36.98       47.25      7.62 o 
   4  22   1       45.00       34.54     12.20 o 
   5  22   1       23.83       -1.04     14.99 o 
  -4  23   1       51.72       69.14      9.53 o 
  -3  23   1       83.23      111.67     12.06 o 
  -2  23   1       75.31       76.76     10.33 o 
  -1  23   1      236.79      209.33     11.36 o 
   0  23   1        9.50       19.36      9.75 o 
   1  23   1      150.60      137.89     11.32 o 
   2  23   1       49.30       33.79      7.18 o 
   3  23   1       70.55       88.27     13.29 o 
   4  23   1       38.11       48.41     12.26 o 
  -4  24   1       15.14       21.49      9.66 o 
  -3  24   1        2.78       21.46      9.70 o 
  -2  24   1       18.80       11.79      7.99 o 
  -1  24   1       20.99       19.54     12.41 o 
   0  24   1        1.26        5.40      9.14 o 
   1  24   1       33.49       52.48      8.91 o 
   2  24   1       12.00        5.63      8.07 o 
   3  24   1        2.28        6.35     10.07 o 
   4  24   1       25.63       13.40     10.99 o 
  -3  25   1       22.01       11.77      9.18 o 
  -2  25   1        6.12       11.93      8.11 o 
  -1  25   1       11.17       16.72     16.61 o 
   0  25   1       14.48       36.58     18.80 o 
   1  25   1       15.15       22.28      8.82 o 
   2  25   1        4.42       19.01     14.08 o 
   3  25   1       37.27       28.26     11.68 o 
  -2  26   1        3.07        2.08     10.27 o 
  -1  26   1       21.40       16.65     11.24 o 
   0  26   1        0.24        5.17     10.42 o 
   1  26   1       12.69       10.44      7.63 o 
   2  26   1        5.03        8.62     13.21 o 
  -1  27   1        8.22       31.79     12.36 o 
   0  27   1       62.55       92.61     15.59 o 
   1  27   1       11.87       13.52      8.39 o 
  -8   0   2        3.63      -23.55     15.70 o 
  -7   0   2       21.23       25.99     17.42 o 
  -6   0   2      376.84      420.38     30.99 o 
  -5   0   2      192.44      123.05     12.38 o 
  -4   0   2     1644.36      983.28     51.72 o 
  -3   0   2     2566.81     2091.12    171.85 o 
  -2   0   2     3109.95     2248.38    105.00 o 
  -1   0   2      964.61      959.17     32.53 o 
   0   0   2     4391.82     4744.22    213.40 o 
   1   0   2      695.21      723.53     35.40 o 
   2   0   2     4866.24     4218.28    135.32 o 
   3   0   2     1576.10     1448.74     48.95 o 
   4   0   2     2770.92     2954.27     80.50 o 
   5   0   2      312.31      359.66     18.54 o 
   6   0   2      236.17      180.36     23.90 o 
   7   0   2       13.72      -19.28     17.55 o 
   8   0   2        2.16       10.03     20.66 o 
  -8   1   2        7.80       16.99     18.51 o 
  -7   1   2       88.71       66.24     13.77 o 
  -6   1   2      170.91      234.12     12.87 o 
  -5   1   2      219.36      221.25      9.78 o 
  -4   1   2     2081.25     2068.29     41.01 o 
  -3   1   2     3028.52     3082.60    105.17 o 
  -2   1   2     5656.28     3656.76    152.94 o 
  -1   1   2    12652.50    12864.00    410.72 o 
   0   1   2       68.04       60.77      2.73 o 
   1   1   2    11193.78    12500.26    396.33 o 
   2   1   2     4874.48     3245.91    134.55 o 
   3   1   2     4016.89     4234.83     79.92 o 
   4   1   2     1245.36      902.47     49.89 o 
   5   1   2      200.97      186.94      8.32 o 
   6   1   2      129.72      167.50     21.68 o 
   7   1   2       55.47       21.25     35.07 o 
   8   1   2        4.70       11.53     14.77 o 
  -8   2   2       21.35       17.19     19.61 o 
  -7   2   2       23.60       12.77      9.78 o 
  -6   2   2       26.64       32.26      8.10 o 
  -5   2   2      197.80      214.27     13.02 o 
  -4   2   2      723.48      529.96     32.11 o 
  -3   2   2     1625.81     1627.32     35.41 o 
  -2   2   2     3188.89     2538.59     83.33 o 
  -1   2   2    21331.67    21634.38    493.10 o 
   0   2   2     2209.98     2251.94     46.22 o 
   1   2   2    19033.26    21011.71    664.72 o 
   2   2   2     4121.00     3552.63     81.98 o 
   3   2   2     1278.70     1292.66     28.31 o 
   4   2   2     1148.13     1384.94     31.07 o 
   5   2   2      124.28       78.30      6.39 o 
   6   2   2       41.13       82.36      9.04 o 
   7   2   2       26.92       15.43     13.76 o 
   8   2   2       21.91       62.34     19.86 o 
  -8   3   2        0.23       23.03     19.06 o 
  -7   3   2        3.42       16.70      9.88 o 
  -6   3   2       15.79       16.23      7.47 o 
  -5   3   2      169.53      164.81     11.74 o 
  -4   3   2      770.60      689.39     17.45 o 
  -3   3   2      784.52      646.63     29.33 o 
  -2   3   2     3371.99     2778.83     57.94 o 
  -1   3   2     2818.86     1990.55     67.79 o 
   0   3   2      194.81      244.60      7.16 o 
   1   3   2     3847.80     2770.09     63.74 o 
   2   3   2     1990.90     1774.60     59.26 o 
   3   3   2      476.56      477.46     13.85 o 
   4   3   2      492.99      452.13     15.15 o 
   5   3   2      108.24      106.75      8.45 o 
   6   3   2       12.36       24.65      7.70 o 
   7   3   2        2.21       38.27     14.32 o 
   8   3   2        0.31       30.29     16.43 o 
  -8   4   2       11.50       25.21     13.39 o 
  -7   4   2       97.22      137.07     26.95 o 
  -6   4   2       55.94       17.97      8.33 o 
  -5   4   2      157.11      114.03      8.94 o 
  -4   4   2      581.96      546.33     14.54 o 
  -3   4   2      138.72      137.47      7.51 o 
  -2   4   2     1685.36     1267.95     64.61 o 
  -1   4   2       71.48       59.61      5.93 o 
   0   4   2       57.52       85.09      3.82 o 
   1   4   2       44.70       52.33      5.77 o 
   2   4   2     2837.69     2243.43     52.69 o 
   3   4   2      171.12      161.17      7.23 o 
   4   4   2      564.26      589.64     17.14 o 
   5   4   2      243.63      278.73      9.92 o 
   6   4   2       70.27       80.45      9.06 o 
   7   4   2       62.54       66.44     16.97 o 
   8   4   2       17.57       11.10     15.28 o 
  -8   5   2       23.70       32.88     13.75 o 
  -7   5   2       31.30       13.95      9.95 o 
  -6   5   2        5.72       28.12     10.82 o 
  -5   5   2      159.83      134.09      9.59 o 
  -4   5   2      248.16      271.92     10.60 o 
  -3   5   2       32.35       16.86      3.83 o 
  -2   5   2      897.91      735.52     18.03 o 
  -1   5   2      537.83      472.13     12.50 o 
   0   5   2    10344.90    10378.05    274.17 o 
   1   5   2      424.85      466.42     10.85 o 
   2   5   2      926.47      742.67     36.02 o 
   3   5   2       22.57       24.31      4.51 o 
   4   5   2      190.40      241.06     10.95 o 
   5   5   2      248.57      234.48     10.80 o 
   6   5   2        7.44       19.12      7.70 o 
   7   5   2       51.26       36.23     20.41 o 
   8   5   2       38.72      101.00     19.14 o 
  -8   6   2        4.78       23.50     13.94 o 
  -7   6   2        4.19       12.84     11.28 o 
  -6   6   2        5.71       20.11      7.90 o 
  -5   6   2      130.51      133.74      9.50 o 
  -4   6   2      347.20      275.36     11.58 o 
  -3   6   2      235.42      211.72      8.57 o 
  -2   6   2      167.53      161.36      5.87 o 
  -1   6   2      822.93      784.54     19.55 o 
   0   6   2     1415.10     1418.32     39.21 o 
   1   6   2      487.26      552.04     12.66 o 
   2   6   2       99.25      133.69      6.08 o 
   3   6   2      295.51      316.47     19.22 o 
   4   6   2      290.90      311.73     11.40 o 
   5   6   2      138.95      168.98     12.46 o 
   6   6   2        5.25       27.86      7.79 o 
   7   6   2        4.51       24.05     15.31 o 
   8   6   2        7.42      -14.39     19.13 o 
  -8   7   2        2.80       -1.26     12.90 o 
  -7   7   2       51.03       23.63     10.26 o 
  -6   7   2       71.87       77.86      9.89 o 
  -5   7   2      147.32      123.50     11.62 o 
  -4   7   2      295.01      313.34     11.76 o 
  -3   7   2      366.02      397.81     12.58 o 
  -2   7   2       19.47        8.73      3.34 o 
  -1   7   2     1022.07      992.81     29.01 o 
   0   7   2     9355.84     9106.13    240.96 o 
   1   7   2     1729.17     1506.71     35.45 o 
   2   7   2       27.78       13.19      3.03 o 
   3   7   2      374.88      391.53     12.31 o 
   4   7   2      254.55      288.71     16.25 o 
   5   7   2      216.65      296.45     24.31 o 
   6   7   2       48.59       52.16      8.70 o 
   7   7   2       74.71       88.70     22.74 o 
   8   7   2        1.65      -14.60     21.22 o 
  -8   8   2        3.42      -10.18     12.22 o 
  -7   8   2       30.07       56.28     11.38 o 
  -6   8   2      160.38      148.18     11.12 o 
  -5   8   2      105.99      138.30     10.65 o 
  -4   8   2       71.96       71.29      7.14 o 
  -3   8   2      278.89      344.45     11.42 o 
  -2   8   2      217.03      241.09     10.09 o 
  -1   8   2      462.22      587.36     18.70 o 
   0   8   2      711.21      815.80     23.95 o 
   1   8   2      423.06      563.10     14.71 o 
   2   8   2      347.65      315.86      8.63 o 
   3   8   2      173.87      254.88     12.96 o 
   4   8   2      114.93      112.98      8.08 o 
   5   8   2      125.89      186.41     12.24 o 
   6   8   2      105.08       67.92      9.95 o 
   7   8   2       45.01      107.72     23.93 o 
   8   8   2        5.79       -6.62     21.94 o 
  -7   9   2       14.69       16.17     10.15 o 
  -6   9   2        8.72       38.57     10.14 o 
  -5   9   2       18.12       39.31      7.44 o 
  -4   9   2      138.60      128.05      8.48 o 
  -3   9   2      264.19      304.23     10.72 o 
  -2   9   2      307.95      332.04     10.59 o 
  -1   9   2     1956.06     1777.29     49.99 o 
   0   9   2      114.02      182.68      8.08 o 
   1   9   2     1225.09     1302.93     31.34 o 
   2   9   2      194.93      249.90      8.25 o 
   3   9   2      229.47      227.22     10.34 o 
   4   9   2      205.71      197.11     11.36 o 
   5   9   2       12.84       17.45      7.61 o 
   6   9   2       14.75       59.76     12.65 o 
   7   9   2        9.27        5.57     19.43 o 
  -7  10   2       40.47       12.44     10.87 o 
  -6  10   2      133.68      150.99     13.69 o 
  -5  10   2      139.33      143.13     10.11 o 
  -4  10   2      295.54      290.24     15.39 o 
  -3  10   2      504.64      535.36     15.96 o 
  -2  10   2     1696.54     1974.81     47.70 o 
  -1  10   2     2989.01     3252.86     88.89 o 
   0  10   2     2064.58     2324.34     63.88 o 
   1  10   2     2986.47     3257.49     75.21 o 
   2  10   2     1981.03     2170.16     51.08 o 
   3  10   2      378.53      388.76     12.18 o 
   4  10   2      491.34      457.16     18.07 o 
   5  10   2      138.66      175.92     14.71 o 
   6  10   2       94.69       93.55     11.03 o 
   7  10   2       28.26       18.48     19.47 o 
  -7  11   2       42.58       67.86     12.58 o 
  -6  11   2       53.71       47.17     10.68 o 
  -5  11   2      162.40       89.62     12.54 o 
  -4  11   2       47.52       28.12      6.19 o 
  -3  11   2       57.95       63.91      6.00 o 
  -2  11   2      438.41      496.81     14.54 o 
  -1  11   2     1682.15     1496.06     43.00 o 
   0  11   2      341.04      376.38     14.02 o 
   1  11   2     1051.75     1126.21     27.81 o 
   2  11   2      419.44      479.75     13.58 o 
   3  11   2       92.45       91.57      6.20 o 
   4  11   2       75.05       71.69      8.40 o 
   5  11   2      233.27      203.62     19.74 o 
   6  11   2       54.96       91.35     11.25 o 
   7  11   2       32.05       21.14     19.90 o 
  -7  12   2        8.43       14.86     10.65 o 
  -6  12   2       32.88       14.68      9.75 o 
  -5  12   2      191.99      187.01     13.97 o 
  -4  12   2       48.50       69.53      7.30 o 
  -3  12   2       42.22       56.01      5.84 o 
  -2  12   2      126.63      120.02      6.43 o 
  -1  12   2      485.58      602.00     19.96 o 
   0  12   2       44.81       50.49      4.94 o 
   1  12   2      617.76      732.35     19.26 o 
   2  12   2      163.94      143.98      6.66 o 
   3  12   2       49.57       86.40      5.48 o 
   4  12   2       81.28       90.97      7.91 o 
   5  12   2      118.07      128.99     11.13 o 
   6  12   2       35.50       53.08      9.99 o 
   7  12   2        6.06        7.68     19.67 o 
  -7  13   2       42.24       41.39     11.68 o 
  -6  13   2       30.09       51.81     11.30 o 
  -5  13   2      214.24      281.31     23.67 o 
  -4  13   2        8.23        4.12      7.35 o 
  -3  13   2      129.88      147.17     11.74 o 
  -2  13   2       35.81       39.53      4.79 o 
  -1  13   2      157.79      174.74      9.53 o 
   0  13   2      307.84      273.09      9.70 o 
   1  13   2      164.96      170.30      7.14 o 
   2  13   2       21.05       33.26      5.72 o 
   3  13   2      134.20      151.31      6.83 o 
   4  13   2        7.08        5.10     10.95 o 
   5  13   2      126.05      120.49     21.76 o 
   6  13   2       27.97       50.86     12.55 o 
   7  13   2       24.87       14.57     10.63 o 
  -7  14   2        1.14       16.78     10.83 o 
  -6  14   2      190.97      149.74     16.30 o 
  -5  14   2       38.25       33.65     15.12 o 
  -4  14   2      247.84      235.22     14.52 o 
  -3  14   2       45.23       24.86      5.39 o 
  -2  14   2      149.76      151.43      7.60 o 
  -1  14   2      126.53      197.20     10.29 o 
   0  14   2       19.63       49.96      5.35 o 
   1  14   2      186.59      250.59      9.09 o 
   2  14   2      188.45      174.98      7.88 o 
   3  14   2       40.70       24.19      5.46 o 
   4  14   2      207.77      194.57     12.43 o 
   5  14   2       49.05       79.17     12.46 o 
   6  14   2      114.36       86.91     11.69 o 
   7  14   2        1.86        3.78     10.53 o 
  -7  15   2       11.12       19.74     11.07 o 
  -6  15   2       56.76       75.98     12.40 o 
  -5  15   2       79.76       61.41     10.85 o 
  -4  15   2       81.53      111.76     16.36 o 
  -3  15   2       97.61      133.67      8.19 o 
  -2  15   2      172.12      180.96     15.28 o 
  -1  15   2      386.95      261.06     12.09 o 
   0  15   2        4.41       18.98      5.27 o 
   1  15   2      363.71      219.59      8.76 o 
   2  15   2      291.33      262.96      9.72 o 
   3  15   2      121.37      138.57      9.93 o 
   4  15   2       48.36       61.09      7.10 o 
   5  15   2       85.48      102.77     11.23 o 
   6  15   2       49.24       90.43     17.05 o 
   7  15   2       12.69       26.45     16.37 o 
  -6  16   2       52.50       81.77     15.65 o 
  -5  16   2      155.06      179.17     19.33 o 
  -4  16   2      167.45      114.13     11.31 o 
  -3  16   2      396.91      370.31     20.20 o 
  -2  16   2       70.52      108.14      7.14 o 
  -1  16   2      329.97      379.37     15.43 o 
   0  16   2      106.59      127.45      8.93 o 
   1  16   2      528.10      492.13     14.89 o 
   2  16   2       42.08       66.44      5.83 o 
   3  16   2      672.29      609.08     21.14 o 
   4  16   2      271.93      250.63     11.18 o 
   5  16   2      196.88      227.86     17.95 o 
   6  16   2       86.89      116.12     13.01 o 
  -6  17   2       33.73       46.13     11.47 o 
  -5  17   2       47.88       70.86     11.16 o 
  -4  17   2       61.34       83.16     10.69 o 
  -3  17   2      204.54      289.07     19.72 o 
  -2  17   2      152.13      147.30     11.82 o 
  -1  17   2      614.09      560.57     17.58 o 
   0  17   2      630.02      598.16     20.72 o 
   1  17   2      760.05      698.56     19.85 o 
   2  17   2      233.75      198.15      9.07 o 
   3  17   2      165.76      249.24     12.68 o 
   4  17   2       91.72       89.21      9.61 o 
   5  17   2       30.26       68.72     14.49 o 
   6  17   2       21.33       71.10     11.32 o 
  -6  18   2      155.93      112.26     27.41 o 
  -5  18   2      458.05      464.84     24.41 o 
  -4  18   2      220.56      211.29     22.50 o 
  -3  18   2      614.86      529.47     21.41 o 
  -2  18   2      274.59      276.73     11.39 o 
  -1  18   2      876.74      805.12     23.41 o 
   0  18   2      115.99      156.95     10.67 o 
   1  18   2      693.94      710.01     20.40 o 
   2  18   2      452.84      395.30     16.02 o 
   3  18   2      410.46      401.79     16.49 o 
   4  18   2      324.35      357.19     15.80 o 
   5  18   2      300.86      277.65     64.52 o 
   6  18   2      264.17      298.73     33.52 o 
  -6  19   2       41.37       60.00     12.04 o 
  -5  19   2       89.45      143.31     14.91 o 
  -4  19   2        4.31       18.66      8.92 o 
  -3  19   2      165.92      209.34     14.26 o 
  -2  19   2      194.43      208.40     13.64 o 
  -1  19   2      251.75      253.16     14.01 o 
   0  19   2      928.44      895.51     29.15 o 
   1  19   2      152.43      142.39      9.65 o 
   2  19   2      177.11      189.97     11.81 o 
   3  19   2      165.32      202.43     12.57 o 
   4  19   2        4.46       23.55      7.79 o 
   5  19   2       71.58       63.53     12.65 o 
   6  19   2       27.87       82.43     20.38 o 
  -5  20   2       26.97       25.55      9.88 o 
  -4  20   2       60.88       68.60     11.34 o 
  -3  20   2        4.76       14.02     10.39 o 
  -2  20   2       67.56       75.33      9.78 o 
  -1  20   2       11.06       22.64      7.11 o 
   0  20   2       50.79       83.97     13.59 o 
   1  20   2        6.65       16.75      5.53 o 
   2  20   2       40.22       37.83      7.29 o 
   3  20   2        6.38       10.67      9.71 o 
   4  20   2       63.95       61.85     11.75 o 
   5  20   2       18.38       15.42     14.38 o 
  -5  21   2       38.26       40.67     10.79 o 
  -4  21   2      116.23       98.94     12.15 o 
  -3  21   2        6.19        5.16      7.74 o 
  -2  21   2      239.66      249.22     17.81 o 
  -1  21   2       43.98       48.10      8.28 o 
   0  21   2      415.16      322.88     17.82 o 
   1  21   2       35.13       38.71      7.64 o 
   2  21   2      172.01      135.27     11.00 o 
   3  21   2        9.63        6.18      6.87 o 
   4  21   2      147.95      117.27     14.03 o 
   5  21   2       43.83       32.71     16.53 o 
  -4  22   2       15.10       27.89      9.64 o 
  -3  22   2       18.48       24.11      8.81 o 
  -2  22   2      110.00       91.80     10.72 o 
  -1  22   2       31.51       22.52      8.02 o 
   0  22   2      278.40      233.06     13.87 o 
   1  22   2       22.56       27.21      7.63 o 
   2  22   2       85.23       62.09      8.98 o 
   3  22   2       15.97        9.27      7.47 o 
   4  22   2       10.78       36.68     11.23 o 
  -4  23   2       32.65       42.25     10.50 o 
  -3  23   2       11.16       20.93      7.44 o 
  -2  23   2       48.82       43.14      9.08 o 
  -1  23   2      115.10      105.17     10.95 o 
   0  23   2        2.91        7.99      9.33 o 
   1  23   2       69.36       65.83      9.25 o 
   2  23   2       81.89       79.88      9.79 o 
   3  23   2        6.61       13.63      7.93 o 
   4  23   2       27.73       25.50     15.74 o 
  -4  24   2       21.31       37.03      8.98 o 
  -3  24   2       57.44       40.84      8.68 o 
  -2  24   2       16.41       15.94     13.10 o 
  -1  24   2       87.67       95.00     12.37 o 
   0  24   2       10.93        7.85      9.53 o 
   1  24   2       73.87       85.47     12.35 o 
   2  24   2       26.72        4.18      7.38 o 
   3  24   2       33.86       29.45      8.37 o 
   4  24   2       18.27       24.03     17.39 o 
  -3  25   2        1.69        8.85      8.63 o 
  -2  25   2       75.84       62.81     10.48 o 
  -1  25   2       70.47      102.53     14.74 o 
   0  25   2       14.31        3.89     11.30 o 
   1  25   2       41.59       50.84      9.47 o 
   2  25   2       70.37       70.21     17.29 o 
   3  25   2        2.86        4.11     10.13 o 
  -2  26   2       42.69       38.96      9.99 o 
  -1  26   2        1.97       17.75     10.94 o 
   0  26   2        1.53        2.90     10.16 o 
   1  26   2        2.68       12.37      8.34 o 
   2  26   2       69.63      102.18     18.12 o 
  -1  27   2       26.73       36.36     15.30 o 
   0  27   2        0.84       33.61     12.26 o 
   1  27   2       33.65       47.07      9.75 o 
  -8   1   3        4.27        7.08     17.58 o 
  -7   1   3       18.63       12.12     12.41 o 
  -6   1   3        3.23       -0.58      6.56 o 
  -5   1   3      129.72      117.43     13.90 o 
  -4   1   3      150.19      114.27     11.27 o 
  -3   1   3        9.03       26.23      5.79 o 
  -2   1   3      637.71      495.45     19.50 o 
  -1   1   3      653.48      423.26     13.16 o 
   0   1   3       28.35       19.55      2.32 o 
   1   1   3      463.68      292.13     12.19 o 
   2   1   3      426.98      413.77     13.10 o 
   3   1   3        5.20       20.08      3.58 o 
   4   1   3      236.67      211.74      7.17 o 
   5   1   3       75.98       73.04      5.86 o 
   6   1   3        3.64       24.05     13.73 o 
   7   1   3       18.68       20.59     13.82 o 
   8   1   3        2.54      -12.79     16.58 o 
  -8   2   3       10.05       -7.70     13.01 o 
  -7   2   3        6.74       33.17      9.31 o 
  -6   2   3        5.52       13.47      8.42 o 
  -5   2   3      230.60      273.38     11.75 o 
  -4   2   3      692.73      590.20     17.56 o 
  -3   2   3      225.30      224.99      9.87 o 
  -2   2   3      958.80      898.78     26.05 o 
  -1   2   3      867.20     1014.52     35.04 o 
   0   2   3      126.71      158.90      5.28 o 
   1   2   3     1253.96     1269.87     29.91 o 
   2   2   3      595.05      630.37     18.83 o 
   3   2   3      153.41      179.55      7.09 o 
   4   2   3      405.82      374.59     17.42 o 
   5   2   3      252.04      299.51     11.54 o 
   6   2   3        9.11       16.49     12.79 o 
   7   2   3       10.99       30.15     13.94 o 
   8   2   3        5.95       15.64     22.97 o 
  -8   3   3       42.45       67.22     16.05 o 
  -7   3   3       81.84       81.95     10.66 o 
  -6   3   3      110.34      117.54     11.92 o 
  -5   3   3      344.46      385.47     14.03 o 
  -4   3   3      308.37      367.70     12.61 o 
  -3   3   3      675.92      708.61     34.16 o 
  -2   3   3       20.94       41.71      5.25 o 
  -1   3   3      961.08      694.73     15.47 o 
   0   3   3        4.10        6.90      2.01 o 
   1   3   3      626.32      487.10     12.86 o 
   2   3   3       17.08       50.86      4.66 o 
   3   3   3      454.73      507.19     14.30 o 
   4   3   3      228.89      264.10      9.83 o 
   5   3   3      266.04      265.04     10.81 o 
   6   3   3      114.11      122.95     16.77 o 
   7   3   3       55.50       51.45     17.06 o 
   8   3   3       33.82       66.50     18.02 o 
  -8   4   3       50.71       85.50     13.59 o 
  -7   4   3       38.32       63.42     11.54 o 
  -6   4   3       62.86       26.96      9.90 o 
  -5   4   3       64.19       40.62      7.28 o 
  -4   4   3      279.79      278.29     10.73 o 
  -3   4   3       19.79       42.99      5.47 o 
  -2   4   3     1673.95     1661.65     44.71 o 
  -1   4   3      275.07      315.34     16.55 o 
   0   4   3      102.25       94.09      3.88 o 
   1   4   3      448.05      448.25     11.71 o 
   2   4   3     1609.32     1702.74     46.58 o 
   3   4   3       27.49       43.10      4.68 o 
   4   4   3      369.56      427.77     13.52 o 
   5   4   3      107.99      106.29      8.28 o 
   6   4   3      102.07      101.15     15.97 o 
   7   4   3       23.28       19.77     14.23 o 
   8   4   3       32.21       40.05     15.90 o 
  -8   5   3        8.29       17.57     11.30 o 
  -7   5   3       44.60       78.50     12.14 o 
  -6   5   3       98.19      111.09     13.87 o 
  -5   5   3      181.03      183.72     10.55 o 
  -4   5   3      362.18      230.16     37.72 o 
  -3   5   3       98.20      118.39      6.55 o 
  -2   5   3     2177.00     2420.22     57.49 o 
  -1   5   3     1300.65      891.55     22.33 o 
   0   5   3     3576.91     3549.69     81.81 o 
   1   5   3     1114.48      767.78     17.09 o 
   2   5   3     2863.07     3074.49     70.54 o 
   3   5   3       59.79       77.73      5.46 o 
   4   5   3      603.42      566.24     19.38 o 
   5   5   3      185.23      185.82     10.98 o 
   6   5   3       89.03      119.22     19.51 o 
   7   5   3       26.61       20.15     14.48 o 
   8   5   3       12.89       19.34     15.86 o 
  -8   6   3       32.16       16.72     14.01 o 
  -7   6   3        5.38        2.43      9.93 o 
  -6   6   3       38.71       66.89     10.70 o 
  -5   6   3       94.95      107.39      9.00 o 
  -4   6   3       19.11       76.92      5.83 o 
  -3   6   3      246.78      231.19      8.90 o 
  -2   6   3     1033.26     1030.06     26.07 o 
  -1   6   3     1312.81     1537.29     47.68 o 
   0   6   3      551.84      529.00     13.93 o 
   1   6   3     1977.55     2084.94     43.67 o 
   2   6   3      677.96      758.19     22.22 o 
   3   6   3      295.44      282.86      9.70 o 
   4   6   3       22.60      100.00      8.98 o 
   5   6   3       64.09       88.07     11.77 o 
   6   6   3       32.30       34.65     13.54 o 
   7   6   3        3.17       38.37     15.16 o 
   8   6   3       32.09       11.50     15.65 o 
  -7   7   3       34.33       24.92     10.30 o 
  -6   7   3      115.25      100.12     17.30 o 
  -5   7   3       82.66       85.03      8.48 o 
  -4   7   3       71.12      115.23     14.02 o 
  -3   7   3      201.38      190.12      6.73 o 
  -2   7   3      847.41      712.23     27.53 o 
  -1   7   3       46.33       81.17      6.25 o 
   0   7   3     3356.27     3550.84     95.68 o 
   1   7   3       33.00       68.57      5.61 o 
   2   7   3      531.39      458.03     15.27 o 
   3   7   3      208.45      216.07      7.97 o 
   4   7   3       62.01      112.96     10.37 o 
   5   7   3      124.40      151.41      9.72 o 
   6   7   3      184.90      214.57     11.92 o 
   7   7   3       49.31       80.97     22.11 o 
  -7   8   3       11.42       14.67      9.95 o 
  -6   8   3      180.97      174.90     27.77 o 
  -5   8   3       46.24      100.35      8.93 o 
  -4   8   3      200.60      111.12      8.45 o 
  -3   8   3      865.42      759.60     20.65 o 
  -2   8   3      138.11      177.61      9.84 o 
  -1   8   3      124.82      113.73      7.45 o 
   0   8   3      455.97      529.70     16.86 o 
   1   8   3      210.99      186.23      7.98 o 
   2   8   3      120.87      162.55      6.50 o 
   3   8   3      589.00      590.54     16.38 o 
   4   8   3      284.31      317.72     21.34 o 
   5   8   3       32.43      116.46      9.85 o 
   6   8   3      169.17      185.66     28.66 o 
   7   8   3        6.74       -1.26     22.91 o 
  -7   9   3       58.78       93.50     23.78 o 
  -6   9   3       49.36       91.87     11.64 o 
  -5   9   3      170.61      105.58     10.83 o 
  -4   9   3      332.27      358.68     13.90 o 
  -3   9   3       77.94      141.05      7.33 o 
  -2   9   3      256.89      277.14     12.11 o 
  -1   9   3      620.28      663.10     21.23 o 
   0   9   3     2413.72     2508.71     68.74 o 
   1   9   3     1024.48     1003.30     22.43 o 
   2   9   3      153.62      164.95      6.56 o 
   3   9   3       45.70      125.28      7.80 o 
   4   9   3      197.53      221.19     37.16 o 
   5   9   3      160.61      150.01     19.42 o 
   6   9   3       69.90      133.26     10.76 o 
   7   9   3       42.11       59.78     21.56 o 
  -7  10   3       32.70       45.54     11.69 o 
  -6  10   3       11.54       27.35     12.25 o 
  -5  10   3       21.47       35.22      9.08 o 
  -4  10   3      325.51      325.50     12.26 o 
  -3  10   3      319.31      257.31     21.48 o 
  -2  10   3      773.90      906.70     25.92 o 
  -1  10   3     1049.97      735.56     23.24 o 
   0  10   3       24.12       45.54      5.38 o 
   1  10   3      641.15      512.95     12.78 o 
   2  10   3      849.02     1001.35     25.12 o 
   3  10   3      261.24      203.43     14.61 o 
   4  10   3      206.55      104.35     16.19 o 
   5  10   3       24.04       12.63      8.48 o 
   6  10   3       11.61       30.45      9.32 o 
   7  10   3       34.24       42.12     20.71 o 
  -7  11   3       12.48        7.62     10.13 o 
  -6  11   3        9.43       32.39     10.36 o 
  -5  11   3       34.24       22.40      9.84 o 
  -4  11   3       12.92       59.06      9.02 o 
  -3  11   3       91.43      115.08      6.84 o 
  -2  11   3      117.12      155.17      6.97 o 
  -1  11   3       50.51      166.40     16.18 o 
   0  11   3      679.75      620.78     19.89 o 
   1  11   3       66.19      192.20      8.09 o 
   2  11   3       87.98      137.73     10.32 o 
   3  11   3      136.32      153.88     12.21 o 
   4  11   3       10.53       41.72      6.25 o 
   5  11   3       57.91       78.26      9.27 o 
   6  11   3       12.31       37.99      8.91 o 
   7  11   3       12.52       29.60     19.82 o 
  -7  12   3        1.18      -21.89     14.59 o 
  -6  12   3       94.22       88.42     14.41 o 
  -5  12   3      621.19      629.56     24.53 o 
  -4  12   3        3.85        3.41      9.39 o 
  -3  12   3      418.14      403.46     18.56 o 
  -2  12   3       96.31      115.22      6.20 o 
  -1  12   3       44.32       52.66      6.32 o 
   0  12   3     1067.34      952.56     28.83 o 
   1  12   3       73.30       71.09      5.21 o 
   2  12   3      107.36      108.76      6.32 o 
   3  12   3      247.52      284.73     10.00 o 
   4  12   3        5.15       15.09      8.16 o 
   5  12   3      368.38      334.54     46.08 o 
   6  12   3       84.28       89.87     24.84 o 
   7  12   3        1.55       13.59     20.75 o 
  -7  13   3       45.67       35.89     11.62 o 
  -6  13   3       56.03       71.69     12.01 o 
  -5  13   3      210.00      300.00     16.50 o 
  -4  13   3        4.37        4.20      7.11 o 
  -3  13   3        8.25       47.49      7.98 o 
  -2  13   3       14.76       19.02      5.73 o 
  -1  13   3       89.70       89.50      7.63 o 
   0  13   3      886.25      890.78     27.48 o 
   1  13   3      131.79       90.61      5.92 o 
   2  13   3       10.84       11.12      5.77 o 
   3  13   3       11.26       64.09      5.78 o 
   4  13   3        5.51        5.92      4.95 o 
   5  13   3      150.22      141.76     15.62 o 
   6  13   3       85.52      102.65     11.83 o 
   7  13   3       76.85      105.03     24.08 o 
  -7  14   3       12.59       20.64     11.20 o 
  -6  14   3       23.85       12.38      9.61 o 
  -5  14   3      148.06      118.91     12.47 o 
  -4  14   3      280.59      260.09     15.84 o 
  -3  14   3      438.33      367.61     16.25 o 
  -2  14   3      135.82      142.42      7.30 o 
  -1  14   3      219.93      257.99     12.04 o 
   0  14   3      358.66      320.22     23.56 o 
   1  14   3      239.58      303.18     10.48 o 
   2  14   3      113.49      151.77      7.90 o 
   3  14   3      365.18      298.52     10.68 o 
   4  14   3      186.81      213.91     11.52 o 
   5  14   3       88.11       76.26     12.00 o 
   6  14   3       36.46       47.67     10.42 o 
   7  14   3        9.20       46.79     21.92 o 
  -6  15   3       54.37       43.51     11.47 o 
  -5  15   3       80.81       67.17     11.47 o 
  -4  15   3       58.74       68.47      9.96 o 
  -3  15   3      117.32      146.94     11.52 o 
  -2  15   3      143.65      125.14      7.17 o 
  -1  15   3      148.85      210.33     11.62 o 
   0  15   3      663.32      699.20     19.93 o 
   1  15   3      224.78      255.86     11.87 o 
   2  15   3      111.90       98.26      6.68 o 
   3  15   3      137.07      162.02      8.31 o 
   4  15   3       83.98      104.66     12.13 o 
   5  15   3       49.53       30.64     10.39 o 
   6  15   3       33.10       46.23     13.11 o 
  -6  16   3       72.16       52.22     11.69 o 
  -5  16   3       13.23       22.09      9.51 o 
  -4  16   3      279.23      205.19     33.68 o 
  -3  16   3       63.85       48.43      8.58 o 
  -2  16   3       66.42       88.74      9.35 o 
  -1  16   3      239.82      210.35     11.88 o 
   0  16   3      129.12      186.51      9.39 o 
   1  16   3      371.90      302.05     10.97 o 
   2  16   3       71.83       89.19      9.24 o 
   3  16   3       51.99       53.23      6.10 o 
   4  16   3      440.09      397.82     21.00 o 
   5  16   3        8.45        7.57     10.05 o 
   6  16   3      113.97      141.42     16.16 o 
  -6  17   3       24.68       33.22     11.01 o 
  -5  17   3       74.54       67.17     11.07 o 
  -4  17   3      203.53      167.85     13.56 o 
  -3  17   3      513.38      478.39     19.94 o 
  -2  17   3      289.83      259.57     14.00 o 
  -1  17   3      645.22      723.20     24.99 o 
   0  17   3       14.33       23.19      6.24 o 
   1  17   3     1014.82      902.06     24.55 o 
   2  17   3      457.37      401.71     13.47 o 
   3  17   3      740.06      702.38     23.88 o 
   4  17   3      337.00      332.30     19.15 o 
   5  17   3       80.67       59.93     12.09 o 
   6  17   3       26.32       38.80     12.06 o 
  -6  18   3       31.79       42.48     11.62 o 
  -5  18   3      107.43       59.52     10.80 o 
  -4  18   3       36.53       73.89     10.50 o 
  -3  18   3      524.36      463.63     37.65 o 
  -2  18   3       35.47       54.54      9.03 o 
  -1  18   3     2086.05     1977.45     57.99 o 
   0  18   3      114.12      120.07      9.69 o 
   1  18   3     2377.35     2257.43     55.07 o 
   2  18   3       22.79       36.21      6.03 o 
   3  18   3      721.83      677.93     23.60 o 
   4  18   3       37.98       88.70     12.12 o 
   5  18   3      181.67      160.97     16.08 o 
   6  18   3       42.67       77.01     14.12 o 
  -5  19   3       13.98       39.56     10.43 o 
  -4  19   3       61.19       67.28     10.82 o 
  -3  19   3      237.90      225.90     16.21 o 
  -2  19   3      419.30      417.09     18.24 o 
  -1  19   3      107.28       97.13     10.47 o 
   0  19   3      401.86      381.33     16.07 o 
   1  19   3       80.70       51.79      6.53 o 
   2  19   3      290.43      287.90     13.65 o 
   3  19   3      141.15      121.53     10.25 o 
   4  19   3       36.18       47.72     11.27 o 
   5  19   3        8.51       16.45     26.53 o 
  -5  20   3       28.42        2.74     11.24 o 
  -4  20   3      517.39      445.11     20.96 o 
  -3  20   3      122.78      118.34     12.20 o 
  -2  20   3      673.09      590.68     22.91 o 
  -1  20   3      569.28      496.05     17.19 o 
   0  20   3      582.54      551.67     20.84 o 
   1  20   3      450.42      386.57     13.90 o 
   2  20   3      549.73      505.84     26.77 o 
   3  20   3      188.13      232.38     13.35 o 
   4  20   3      371.44      343.47     20.58 o 
   5  20   3       34.24       35.19     24.60 o 
  -5  21   3       29.41       46.59     11.24 o 
  -4  21   3       14.45       18.51      9.35 o 
  -3  21   3       80.33       75.34     19.33 o 
  -2  21   3      152.74      178.15     11.40 o 
  -1  21   3      307.80      296.80     15.46 o 
   0  21   3       61.56       62.01      8.82 o 
   1  21   3      293.91      256.40     11.79 o 
   2  21   3      188.56      207.34     13.17 o 
   3  21   3       85.46      106.04     10.40 o 
   4  21   3       24.49       12.64     10.25 o 
   5  21   3       17.42       32.35     12.10 o 
  -4  22   3       51.23       60.00     11.10 o 
  -3  22   3       66.61       42.22      9.88 o 
  -2  22   3       55.52       46.97      7.90 o 
  -1  22   3        3.25       14.68      7.29 o 
   0  22   3      163.11      154.07     11.92 o 
   1  22   3        4.36       -3.94      6.35 o 
   2  22   3       88.08       75.61      9.54 o 
   3  22   3      111.21       89.87     10.30 o 
   4  22   3       51.76       41.49     11.70 o 
  -4  23   3        8.98       15.31      9.39 o 
  -3  23   3        8.47       14.05      8.94 o 
  -2  23   3       29.99       32.48      7.73 o 
  -1  23   3       15.85       24.31      8.92 o 
   0  23   3      393.08      388.77     17.53 o 
   1  23   3       24.22       27.32      8.21 o 
   2  23   3       23.27       21.51     11.12 o 
   3  23   3        5.05       14.97      8.11 o 
   4  23   3       14.63       16.89     11.06 o 
  -3  24   3        1.92       -0.30      7.53 o 
  -2  24   3       39.05       41.84      9.87 o 
  -1  24   3       26.19       25.68      8.71 o 
   0  24   3        1.40       19.44      9.96 o 
   1  24   3       15.77       13.29      7.44 o 
   2  24   3       54.13       63.98      9.88 o 
   3  24   3        1.36        4.07      9.74 o 
  -3  25   3        4.74        8.48      7.86 o 
  -2  25   3        7.44       10.91      8.70 o 
  -1  25   3       26.07       21.61      8.62 o 
   0  25   3       55.41       37.01     11.40 o 
   1  25   3       43.88       41.60     16.17 o 
   2  25   3        4.94       19.07      8.46 o 
   3  25   3        4.19        8.34     10.07 o 
  -2  26   3       13.43       30.82      9.71 o 
  -1  26   3      165.44      137.60     16.82 o 
   0  26   3       26.53       30.02     11.79 o 
   1  26   3      170.91      144.54     18.88 o 
   2  26   3       22.70       37.41      9.60 o 
   0  27   3      250.99      291.24     17.96 o 
  -8   0   4       48.44        7.07     19.98 o 
  -7   0   4        6.45       32.56     13.16 o 
  -6   0   4      545.58      537.72     26.39 o 
  -5   0   4       98.30       79.49     15.62 o 
  -4   0   4      440.68      323.65     39.98 o 
  -2   0   4      606.10      465.58     18.80 o 
  -1   0   4     4993.15     4486.41    207.10 o 
   0   0   4     1795.14     1947.67     64.25 o 
   1   0   4     8384.98     6469.70    292.65 o 
   2   0   4      424.72      340.07     21.89 o 
   3   0   4     2331.15     1834.80     89.78 o 
   4   0   4      438.12      409.33     28.68 o 
   5   0   4      163.73      178.70     24.09 o 
   6   0   4      633.86      845.44     54.08 o 
   7   0   4        4.44        1.08     18.89 o 
   8   0   4       69.35       74.65     26.21 o 
  -8   1   4       29.67       59.06     16.07 o 
  -7   1   4       28.72       23.33      7.97 o 
  -6   1   4      233.64      222.88     17.80 o 
  -5   1   4      189.79      227.54     16.31 o 
  -4   1   4      671.16      685.93     53.21 o 
  -3   1   4      505.05      685.36     27.15 o 
  -2   1   4       32.54       36.63      4.53 o 
  -1   1   4      377.89      577.35     21.27 o 
   0   1   4      682.69      677.84     19.48 o 
   1   1   4      304.90      518.41     19.70 o 
   2   1   4       23.02       35.35      6.35 o 
   3   1   4      430.51      751.49     27.99 o 
   4   1   4      829.15      906.87     27.64 o 
   5   1   4      118.70      181.13     16.89 o 
   6   1   4      391.53      504.17     27.92 o 
   7   1   4       29.60       59.43     17.67 o 
   8   1   4       30.81       55.15     17.89 o 
  -8   2   4      110.30       56.17     15.82 o 
  -7   2   4       18.63        2.51      9.91 o 
  -6   2   4      114.88       86.43      9.40 o 
  -5   2   4       73.89       84.84      8.51 o 
  -4   2   4       77.67       68.35      8.62 o 
  -3   2   4     1202.81      800.11     29.34 o 
  -2   2   4      365.92      352.18     12.40 o 
  -1   2   4     1520.75     1114.03     42.53 o 
   0   2   4     1775.88     1775.27     41.44 o 
   1   2   4      892.23      776.90     29.14 o 
   2   2   4      516.11      495.09     20.62 o 
   3   2   4     1031.97      733.64     29.89 o 
   4   2   4      126.56      177.32      9.71 o 
   5   2   4       55.07       77.86     25.02 o 
   6   2   4      154.70      174.33     18.88 o 
   7   2   4       27.76        9.10     15.74 o 
   8   2   4      147.79      136.40     20.05 o 
  -8   3   4        1.54       38.13     15.21 o 
  -7   3   4       20.81        9.44     11.10 o 
  -6   3   4      197.78      240.07     13.11 o 
  -5   3   4      874.39      922.32     26.18 o 
  -4   3   4       48.42       76.30      7.23 o 
  -3   3   4      857.38     1038.22     29.61 o 
  -2   3   4       42.61       60.39      6.18 o 
  -1   3   4     1095.46      932.02     30.34 o 
   0   3   4     2083.06     2321.00     48.40 o 
   1   3   4      675.16      644.19     16.25 o 
   2   3   4       68.40       84.21      8.70 o 
   3   3   4      549.82      824.27     24.98 o 
   4   3   4       73.23      107.67      8.30 o 
   5   3   4     1068.30     1260.25     48.85 o 
   6   3   4      116.17      136.40     17.02 o 
   7   3   4       17.13        5.41     15.73 o 
   8   3   4        1.01       14.30     16.24 o 
  -8   4   4       63.54       26.99     10.56 o 
  -7   4   4        0.43        2.40      9.74 o 
  -6   4   4      167.85      245.27     13.04 o 
  -5   4   4      342.55      347.33     23.42 o 
  -4   4   4      164.18      172.59     17.81 o 
  -3   4   4      687.76      519.59     15.77 o 
  -2   4   4      471.37      513.12     18.46 o 
  -1   4   4      262.85      228.05      6.51 o 
   0   4   4       69.48      108.03      4.50 o 
   1   4   4      390.70      316.27      8.29 o 
   2   4   4      556.03      628.24     19.36 o 
   3   4   4      639.62      537.90     17.79 o 
   4   4   4      125.86      149.10      9.36 o 
   5   4   4      283.99      309.28     12.15 o 
   6   4   4      130.03      157.43     17.86 o 
   7   4   4        0.63        3.66     13.76 o 
   8   4   4       47.88       75.17     26.35 o 
  -7   5   4       23.89       29.84     10.77 o 
  -6   5   4       15.28       31.74      9.64 o 
  -5   5   4      342.85      330.74     13.13 o 
  -4   5   4       10.43       51.87     13.03 o 
  -3   5   4       35.24       69.97      5.62 o 
  -2   5   4     1027.38     1142.38     28.85 o 
  -1   5   4       48.37       28.46      4.22 o 
   0   5   4      919.81     1007.57     22.15 o 
   1   5   4       29.12       24.73      2.90 o 
   2   5   4      986.48     1163.76     33.10 o 
   3   5   4       25.05       83.00     15.66 o 
   4   5   4       16.29       59.45      7.48 o 
   5   5   4      247.85      201.17     20.14 o 
   6   5   4       16.15       28.76     29.71 o 
   7   5   4       27.11       37.05     15.50 o 
  -7   6   4       21.55       22.32     10.29 o 
  -6   6   4       48.76       46.37     17.85 o 
  -5   6   4      138.09      200.51     10.86 o 
  -4   6   4       88.27       83.00     10.96 o 
  -3   6   4      513.81      627.74     17.90 o 
  -2   6   4      233.02      268.99      9.31 o 
  -1   6   4     1011.43     1050.47     26.40 o 
   0   6   4       11.96       24.15      3.05 o 
   1   6   4     1694.03     1538.42     32.96 o 
   2   6   4      199.20      197.61      6.97 o 
   3   6   4      794.25      929.98     28.24 o 
   4   6   4       97.25      100.56      8.78 o 
   5   6   4      140.28      202.74     15.35 o 
   6   6   4       29.11       34.34     13.26 o 
   7   6   4       32.07       23.65     25.52 o 
  -7   7   4        1.19       11.79     10.18 o 
  -6   7   4       70.25       55.86     10.58 o 
  -5   7   4      277.90      296.80     16.46 o 
  -4   7   4      209.79      212.99      9.72 o 
  -3   7   4        9.55       31.24      4.73 o 
  -2   7   4     1361.66     1534.39     37.93 o 
  -1   7   4      692.74      748.90     23.39 o 
   0   7   4     4287.95     4598.96    106.07 o 
   1   7   4      564.00      793.43     18.17 o 
   2   7   4     1877.90     2140.93     58.13 o 
   3   7   4       11.13       26.82      7.92 o 
   4   7   4      305.87      356.77     14.88 o 
   5   7   4      168.58      161.36     19.78 o 
   6   7   4       60.10       48.98     14.12 o 
   7   7   4        1.17        7.64     13.72 o 
  -7   8   4       68.45       94.06     14.20 o 
  -6   8   4       78.31       50.12     10.21 o 
  -5   8   4      198.01      249.59     15.52 o 
  -4   8   4      650.79      636.41     24.20 o 
  -3   8   4      692.88      728.13     20.22 o 
  -2   8   4      886.48      888.04     23.26 o 
  -1   8   4     1231.83     1018.66     30.55 o 
   0   8   4        1.03        5.25      3.91 o 
   1   8   4      735.97      773.44     17.90 o 
   2   8   4      698.84      742.46     17.36 o 
   3   8   4      725.64      780.40     23.78 o 
   4   8   4      397.61      461.49     20.85 o 
   5   8   4      174.55      172.06     11.95 o 
   6   8   4       90.77       96.44     52.54 o 
   7   8   4       56.01       17.81     21.47 o 
  -7   9   4        2.91        5.88      9.85 o 
  -6   9   4       65.44       84.99     11.85 o 
  -5   9   4       18.60       23.66     12.01 o 
  -4   9   4      381.67      379.00     21.33 o 
  -3   9   4       28.86       46.11      4.50 o 
  -2   9   4      118.73      151.61      6.61 o 
  -1   9   4     2082.85     2286.91     63.91 o 
   0   9   4      804.91      866.40     26.16 o 
   1   9   4     2088.98     2375.91     50.20 o 
   2   9   4      164.78      173.30      6.45 o 
   3   9   4       43.10       52.43      6.27 o 
   4   9   4      358.17      309.36     13.76 o 
   5   9   4       16.72       11.19      7.44 o 
   6   9   4       49.00       40.29     12.92 o 
   7   9   4        2.99       15.17     14.50 o 
  -7  10   4        4.09       14.41     10.28 o 
  -6  10   4       15.39       34.27      9.68 o 
  -5  10   4       31.33       30.13      8.98 o 
  -4  10   4        5.47       20.46      7.42 o 
  -3  10   4       24.25       30.23      7.03 o 
  -2  10   4      141.53      145.96      6.26 o 
  -1  10   4      616.22      536.88     18.43 o 
   0  10   4       11.93       17.12      4.53 o 
   1  10   4      932.97      762.46     20.09 o 
   2  10   4      215.67      230.59      7.67 o 
   3  10   4       21.48       41.24      4.47 o 
   4  10   4        9.13       10.64      4.42 o 
   5  10   4       18.83       29.07      8.00 o 
   6  10   4       17.46       31.55     12.80 o 
   7  10   4        6.16       -1.52     18.55 o 
  -7  11   4      124.49      155.31     15.33 o 
  -6  11   4       23.26       13.72      9.34 o 
  -5  11   4        6.57       14.56      8.55 o 
  -4  11   4       19.80       19.59      7.83 o 
  -3  11   4      170.12      203.45     15.38 o 
  -2  11   4       63.22       37.15      6.31 o 
  -1  11   4      147.89      180.46      9.94 o 
   0  11   4      221.30      216.80      9.86 o 
   1  11   4      205.51      214.17      7.44 o 
   2  11   4       93.81       93.94      9.95 o 
   3  11   4      103.53      103.18      7.35 o 
   4  11   4       14.55       43.69     11.46 o 
   5  11   4       10.39       17.52      8.43 o 
   6  11   4       25.49       21.38     17.32 o 
   7  11   4       91.42      113.08     25.53 o 
  -7  12   4        4.80        3.43     12.59 o 
  -6  12   4        9.01        1.65      8.94 o 
  -5  12   4       99.72       93.44     17.53 o 
  -4  12   4      182.94      189.26     13.65 o 
  -3  12   4       94.66       80.91      9.05 o 
  -2  12   4       33.98       56.37      7.52 o 
  -1  12   4      147.42      185.25      9.95 o 
   0  12   4      953.32      901.70     27.74 o 
   1  12   4      248.04      258.09      8.32 o 
   2  12   4       29.65       45.34      4.95 o 
   3  12   4      126.71      118.39     10.83 o 
   4  12   4      127.73      110.60     11.32 o 
   5  12   4       89.10       65.83     17.28 o 
   6  12   4        5.84        5.06     16.43 o 
   7  12   4        2.83      -21.93     18.43 o 
  -7  13   4       11.64       15.99     10.71 o 
  -6  13   4       14.81       18.53     10.08 o 
  -5  13   4       37.23       34.18      9.72 o 
  -4  13   4       10.14       28.73      8.38 o 
  -3  13   4      100.66      118.42     22.75 o 
  -2  13   4      106.61       85.18      8.56 o 
  -1  13   4       12.94       21.20      5.79 o 
   0  13   4      408.16      436.41     15.97 o 
   1  13   4        7.63       20.29      3.83 o 
   2  13   4       63.87       44.96      5.11 o 
   3  13   4      115.01      130.86      8.02 o 
   4  13   4        7.71       23.66      6.50 o 
   5  13   4       41.10       41.85     10.39 o 
   6  13   4        8.70       -5.73     15.42 o 
   7  13   4       18.64      -14.42     19.17 o 
  -6  14   4       98.66      109.45     13.12 o 
  -5  14   4        5.03        7.79      9.01 o 
  -4  14   4       89.35      140.73     18.50 o 
  -3  14   4        5.92        4.27      8.00 o 
  -2  14   4      100.50       74.29      8.57 o 
  -1  14   4      153.60      188.93     11.25 o 
   0  14   4     1191.82     1027.38     31.63 o 
   1  14   4      260.10      242.17      9.49 o 
   2  14   4       73.14       58.18      5.81 o 
   3  14   4        4.66        3.47      5.18 o 
   4  14   4       63.95      105.49      9.24 o 
   5  14   4        6.35       -2.12      9.27 o 
   6  14   4       64.75       44.39     19.45 o 
  -6  15   4       36.18       26.80     10.46 o 
  -5  15   4       18.75       24.20      9.38 o 
  -4  15   4      130.34       75.88     10.11 o 
  -3  15   4       57.72       49.94      8.78 o 
  -2  15   4       99.78      116.10     10.16 o 
  -1  15   4       35.22       59.62      7.45 o 
   0  15   4        2.92        0.91      5.06 o 
   1  15   4       42.86       80.67      6.99 o 
   2  15   4      158.34      149.72      8.30 o 
   3  15   4       79.70       62.03      6.38 o 
   4  15   4      132.83       88.00     11.36 o 
   5  15   4       18.55       11.70      9.31 o 
   6  15   4       35.42       15.01     10.92 o 
  -6  16   4        7.38       19.36     13.52 o 
  -5  16   4       43.32       23.92     10.45 o 
  -4  16   4       44.08       71.94     17.41 o 
  -3  16   4      334.71      324.46     16.02 o 
  -2  16   4       56.14      101.72      9.84 o 
  -1  16   4      261.93      281.19     13.48 o 
   0  16   4        4.53        4.49      7.94 o 
   1  16   4      410.06      377.14     12.87 o 
   2  16   4       39.87       82.61      6.87 o 
   3  16   4      499.92      454.52     14.85 o 
   4  16   4       73.57       87.34     11.95 o 
   5  16   4       42.06       56.65     24.21 o 
   6  16   4        7.85       14.80     10.60 o 
  -6  17   4       15.38        2.19      9.73 o 
  -5  17   4      100.62       51.70     10.56 o 
  -4  17   4       48.71       86.52     11.29 o 
  -3  17   4      112.72      124.32     12.30 o 
  -2  17   4      232.68      256.29     14.14 o 
  -1  17   4      213.44      206.49     12.95 o 
   0  17   4      331.35      372.89     13.45 o 
   1  17   4      146.48      199.11      9.88 o 
   2  17   4      392.42      359.09     12.85 o 
   3  17   4      139.58      163.75      9.20 o 
   4  17   4       79.54      107.65     12.86 o 
   5  17   4      163.96      175.56     16.43 o 
   6  17   4       21.99       35.57     21.37 o 
  -5  18   4       33.27       15.45      9.43 o 
  -4  18   4       18.08       20.84      9.50 o 
  -3  18   4      208.89      254.23     15.71 o 
  -2  18   4      111.47      108.45     10.92 o 
  -1  18   4     1255.50     1210.29     38.23 o 
   0  18   4     1003.17      966.40     27.04 o 
   1  18   4     1193.12     1181.30     31.29 o 
   2  18   4       67.29      105.45      7.95 o 
   3  18   4      296.50      304.33     14.18 o 
   4  18   4       20.89       29.77     10.01 o 
   5  18   4       27.95       40.79     12.02 o 
  -5  19   4       61.89      110.30     13.28 o 
  -4  19   4      212.10      190.14     14.98 o 
  -3  19   4        4.01       19.40      8.69 o 
  -2  19   4      348.92      311.54     15.76 o 
  -1  19   4      161.64      254.99     17.01 o 
   0  19   4       38.43       62.54      8.50 o 
   1  19   4      143.12      207.40     10.71 o 
   2  19   4      281.07      256.05     11.21 o 
   3  19   4        2.37       25.45      9.19 o 
   4  19   4      219.19      222.97     17.87 o 
   5  19   4       53.39       74.58     13.86 o 
  -5  20   4       51.36       40.44     10.78 o 
  -4  20   4      104.83      117.78     13.30 o 
  -3  20   4      120.42       93.99     11.48 o 
  -2  20   4      116.02      122.93     11.81 o 
  -1  20   4      109.63      163.57     10.52 o 
   0  20   4       32.43       25.79      7.56 o 
   1  20   4       69.68      104.28     11.37 o 
   2  20   4       92.16      102.70     10.05 o 
   3  20   4       71.41       53.10     10.65 o 
   4  20   4       87.44       93.27     13.32 o 
   5  20   4       35.42       36.26     11.92 o 
  -4  21   4       19.38       23.53      9.69 o 
  -3  21   4       31.64       30.13      9.27 o 
  -2  21   4       95.47       91.49     11.00 o 
  -1  21   4      220.80      221.98     12.29 o 
   0  21   4        0.41        4.37      6.65 o 
   1  21   4      253.31      245.49     11.81 o 
   2  21   4       98.90       86.58      9.67 o 
   3  21   4       28.14       44.39     12.67 o 
   4  21   4       21.80       25.30     10.35 o 
  -4  22   4       55.42       49.09     11.01 o 
  -3  22   4       89.56       45.01     10.03 o 
  -2  22   4       36.48       28.21      8.86 o 
  -1  22   4      100.25      109.62     11.39 o 
   0  22   4      237.47      229.36     24.41 o 
   1  22   4      145.14      131.78     12.77 o 
   2  22   4       32.95       20.63      7.69 o 
   3  22   4       96.90      101.81     13.25 o 
   4  22   4       49.31       23.41     20.74 o 
  -4  23   4       38.70       37.83     15.57 o 
  -3  23   4       24.58       50.68     10.86 o 
  -2  23   4       13.50       -0.63      6.44 o 
  -1  23   4       13.75       30.13      8.44 o 
   0  23   4       45.54       48.75      9.53 o 
   1  23   4       20.61       20.44      7.98 o 
   2  23   4        9.84        1.53      7.38 o 
   3  23   4       16.97       26.59     10.29 o 
   4  23   4       22.88       23.69     16.03 o 
  -3  24   4       20.14       32.96     10.29 o 
  -2  24   4        1.20       13.01      7.14 o 
  -1  24   4        4.22        0.24      8.14 o 
   0  24   4       14.15       17.46      7.87 o 
   1  24   4        6.02       13.42      8.26 o 
   2  24   4        1.12        2.79      7.64 o 
   3  24   4       25.57       33.30     10.77 o 
  -2  25   4        1.27       30.55     16.73 o 
  -1  25   4       14.42        4.03      7.90 o 
   0  25   4        1.05        5.72      8.85 o 
   1  25   4        8.67        2.04      7.51 o 
   2  25   4        0.75        2.00      8.17 o 
  -1  26   4       44.04       24.44     11.75 o 
   0  26   4       97.81      111.73     12.20 o 
   1  26   4       70.73       58.72     10.36 o 
  -7   1   5       37.40       24.75     10.13 o 
  -6   1   5       65.11       68.88     13.00 o 
  -5   1   5      190.53      236.49     17.63 o 
  -4   1   5       19.28       36.31     11.15 o 
  -3   1   5      110.57      120.66      7.97 o 
  -2   1   5      755.68      774.33     23.66 o 
  -1   1   5      120.95      141.98      5.72 o 
   0   1   5       11.26       20.90      3.13 o 
   1   1   5      177.91      187.22     10.12 o 
   2   1   5      457.59      527.09     21.52 o 
   3   1   5      122.36      137.16     11.33 o 
   4   1   5       22.94       40.75     11.96 o 
   5   1   5      183.30      196.98     18.53 o 
   6   1   5      109.61      136.42     18.20 o 
   7   1   5       40.07       38.72     16.01 o 
  -7   2   5        5.09        1.23      9.89 o 
  -6   2   5      351.66      419.29     34.23 o 
  -5   2   5      200.99      123.31     10.73 o 
  -4   2   5      580.03      632.15     21.64 o 
  -3   2   5       21.94       25.88      5.17 o 
  -2   2   5     2291.27     2498.83     84.01 o 
  -1   2   5      695.15      490.56     13.46 o 
   0   2   5      126.01      157.55      6.05 o 
   1   2   5      611.93      414.04     23.05 o 
   2   2   5     2230.33     2437.69     81.48 o 
   3   2   5       13.41       12.44      3.96 o 
   4   2   5      347.24      408.82     15.95 o 
   5   2   5      334.90      373.28     23.28 o 
   6   2   5      218.72      233.66     20.73 o 
   7   2   5        6.31       22.26     28.24 o 
  -7   3   5       29.69       31.45     10.48 o 
  -6   3   5       99.25      204.20     12.34 o 
  -5   3   5       13.91       20.65      8.21 o 
  -4   3   5      208.04      258.62     13.08 o 
  -3   3   5       21.52       31.37      6.42 o 
  -2   3   5      148.05      151.19      8.09 o 
  -1   3   5      330.54      354.50     19.19 o 
   0   3   5      398.37      391.55     11.14 o 
   1   3   5      198.56      256.71      9.59 o 
   2   3   5       90.76       98.76      9.03 o 
   3   3   5       32.07       49.29      5.34 o 
   4   3   5      183.23      231.40     15.89 o 
   5   3   5        8.32       55.31     13.17 o 
   6   3   5       81.42       98.05     15.40 o 
   7   3   5       28.40       49.06     15.34 o 
  -7   4   5       49.78       42.04     22.78 o 
  -6   4   5       10.31       24.33      9.77 o 
  -5   4   5      495.08      519.33     17.60 o 
  -4   4   5       46.55       58.26      6.80 o 
  -3   4   5      713.80      729.88     20.48 o 
  -2   4   5      895.51     1112.91     31.58 o 
  -1   4   5     1074.11     1209.81     29.85 o 
   0   4   5      723.97      902.18     20.25 o 
   1   4   5     1525.86     1559.68     33.52 o 
   2   4   5     1293.20     1559.29     54.04 o 
   3   4   5      762.07      780.92     24.19 o 
   4   4   5       27.19       47.84      6.72 o 
   5   4   5      297.35      361.51     21.65 o 
   6   4   5       10.13       66.50     22.44 o 
   7   4   5       54.45       69.62     17.05 o 
  -7   5   5       31.51       27.28     10.91 o 
  -6   5   5      187.98      164.23     22.45 o 
  -5   5   5      538.11      551.37     18.20 o 
  -4   5   5        8.62       10.28      6.12 o 
  -3   5   5      177.68      175.92      9.71 o 
  -2   5   5       73.73       80.41      5.47 o 
  -1   5   5       31.37       60.20      4.08 o 
   0   5   5      864.51     1045.00     23.23 o 
   1   5   5       24.74       69.51      4.13 o 
   2   5   5       83.74       96.93     10.30 o 
   3   5   5      230.38      226.76     10.15 o 
   4   5   5       14.13       22.76      6.26 o 
   6   5   5      150.74      143.49     39.21 o 
   7   5   5       38.34       51.53     15.56 o 
  -7   6   5        2.62       25.52     10.66 o 
  -6   6   5       24.53       61.44     13.41 o 
  -5   6   5      118.35      145.12     12.50 o 
  -4   6   5        1.16       11.32      5.47 o 
  -3   6   5       96.30      143.89      7.72 o 
  -2   6   5       36.61       24.00      4.03 o 
  -1   6   5      551.56      515.22     12.69 o 
   0   6   5       78.65       87.88      5.66 o 
   1   6   5      905.86      742.61     17.31 o 
   2   6   5       39.75       25.64      3.45 o 
   3   6   5       66.92      134.84      8.40 o 
   4   6   5        1.47       12.45      6.22 o 
   5   6   5       77.31       67.01     12.57 o 
   6   6   5       39.67       46.49     14.21 o 
   7   6   5        2.80        0.32     13.90 o 
  -7   7   5      105.81       78.49     12.83 o 
  -6   7   5       47.97       55.75     10.86 o 
  -5   7   5      138.75      139.41     12.39 o 
  -4   7   5       11.71        6.97      5.21 o 
  -3   7   5      290.49      288.93     10.55 o 
  -2   7   5      298.69      349.74     11.38 o 
  -1   7   5      403.75      441.53     13.22 o 
   0   7   5      640.88      749.70     17.54 o 
   1   7   5      406.99      442.32     11.44 o 
   2   7   5      250.59      338.47      9.40 o 
   3   7   5      171.90      187.78     12.00 o 
   4   7   5       11.48        0.04      5.71 o 
   5   7   5      121.00      109.03     14.08 o 
   6   7   5       28.77       19.47     30.11 o 
   7   7   5       63.16       13.26     13.86 o 
  -7   8   5       23.97       13.50     15.64 o 
  -6   8   5        3.60        5.30      8.88 o 
  -5   8   5        4.41       -0.66      8.20 o 
  -4   8   5       11.21       14.44      8.29 o 
  -3   8   5      247.42      218.90     11.11 o 
  -2   8   5      411.51      400.59     14.99 o 
  -1   8   5      194.64      244.77      8.90 o 
   0   8   5     1696.22     1874.26     40.22 o 
   1   8   5      255.18      236.89      7.55 o 
   2   8   5      258.95      279.39      9.55 o 
   3   8   5      145.64       96.79      7.74 o 
   4   8   5        6.84       -2.71      5.60 o 
   5   8   5        3.47       26.29     11.42 o 
   6   8   5        5.41        7.52     18.43 o 
   7   8   5       14.37       11.07     14.26 o 
  -7   9   5        6.93        6.83     10.13 o 
  -6   9   5       23.57       21.17      9.39 o 
  -5   9   5       69.37       73.82     10.66 o 
  -4   9   5      150.30      114.23     13.17 o 
  -3   9   5       64.95       66.71      7.06 o 
  -2   9   5      129.64      162.09      7.45 o 
  -1   9   5      134.65      176.33     15.59 o 
   0   9   5       57.22       93.28      6.02 o 
   1   9   5      224.41      237.16      7.65 o 
   2   9   5      218.07      228.54      7.64 o 
   3   9   5       61.60       51.34      6.41 o 
   4   9   5       89.59       77.67      8.54 o 
   5   9   5       67.21       79.29      9.88 o 
   6   9   5       38.03       25.47     12.65 o 
   7   9   5        4.07       14.73     22.06 o 
  -7  10   5       14.57        8.22     10.06 o 
  -6  10   5       56.15       52.26     10.81 o 
  -5  10   5      129.36      107.62     17.75 o 
  -4  10   5      321.96      304.09     15.09 o 
  -3  10   5      111.65       78.59      8.83 o 
  -2  10   5       90.88      105.48      7.60 o 
  -1  10   5       52.50       57.91      6.77 o 
   0  10   5      169.08      258.46     12.53 o 
   1  10   5       87.21      111.49     11.31 o 
   2  10   5       63.26       93.97      7.64 o 
   3  10   5      186.62      185.45     10.74 o 
   4  10   5      189.81      155.40     10.80 o 
   5  10   5      163.04      167.70     12.55 o 
   6  10   5       41.28       51.73     14.05 o 
   7  10   5       24.53       32.39     14.72 o 
  -7  11   5       21.37       33.85     11.22 o 
  -6  11   5       27.60       25.31     10.01 o 
  -5  11   5       38.92       26.85     13.11 o 
  -4  11   5        3.45       15.42     12.68 o 
  -3  11   5       14.26       11.21      6.55 o 
  -2  11   5       88.52       72.82      5.19 o 
  -1  11   5      114.25      124.11      8.85 o 
   0  11   5      216.04      217.14      8.73 o 
   1  11   5      110.47      139.22      7.14 o 
   2  11   5      116.45      110.84      6.65 o 
   3  11   5       11.94       13.02      4.94 o 
   4  11   5        5.74       18.11      5.61 o 
   5  11   5       23.39       33.38      8.73 o 
   6  11   5       22.29       20.07     12.79 o 
   7  11   5       12.60      -15.37     17.44 o 
  -7  12   5       10.52       24.68     10.67 o 
  -6  12   5       42.17       60.63     12.66 o 
  -5  12   5       13.46       12.96      9.03 o 
  -4  12   5       66.00       68.10      9.82 o 
  -3  12   5       39.63       67.53      8.97 o 
  -2  12   5       28.58       39.17      7.14 o 
  -1  12   5      282.63      235.13     11.50 o 
   0  12   5        7.43       18.22      4.31 o 
   1  12   5      173.71      182.74      7.99 o 
   2  12   5       16.92       37.23      5.71 o 
   3  12   5       25.45       39.39      5.88 o 
   4  12   5       41.97       31.94      5.98 o 
   5  12   5       20.51       19.37      8.42 o 
   6  12   5       26.75       15.94     16.97 o 
  -6  13   5       19.90       38.92     10.83 o 
  -5  13   5       24.66       28.27      9.97 o 
  -4  13   5        0.53       11.95      7.71 o 
  -3  13   5      510.36      510.20     20.39 o 
  -2  13   5      118.11       92.61      9.08 o 
  -1  13   5      644.02      591.80     20.90 o 
   0  13   5      258.47      242.20     11.36 o 
   1  13   5      414.16      441.75     13.83 o 
   2  13   5      123.10      107.22      7.05 o 
   3  13   5      358.22      394.97     15.69 o 
   4  13   5        0.32        7.73      6.18 o 
   5  13   5       16.93       19.44      6.68 o 
   6  13   5       26.49       11.99     17.30 o 
  -6  14   5      134.43      131.80     17.06 o 
  -5  14   5       13.17       19.52      9.32 o 
  -4  14   5      265.92      222.37     14.88 o 
  -3  14   5      186.31      204.20     13.62 o 
  -2  14   5      138.02      163.96     11.73 o 
  -1  14   5      175.38      184.11     11.54 o 
   0  14   5     1048.85      951.67     29.97 o 
   1  14   5      136.99      174.87     10.28 o 
   2  14   5       92.82      108.63      8.24 o 
   3  14   5      127.74      135.80     10.03 o 
   4  14   5      171.38      135.23     10.27 o 
   5  14   5       17.38        9.88      9.71 o 
   6  14   5       82.92       60.99     20.42 o 
  -6  15   5       53.12       62.53     16.71 o 
  -5  15   5       33.06       45.66     10.37 o 
  -4  15   5       53.59       63.13     15.88 o 
  -3  15   5       74.85      103.17     10.65 o 
  -2  15   5      172.14      133.54     10.99 o 
  -1  15   5      551.59      496.15     19.03 o 
   0  15   5      122.19      110.50     13.57 o 
   1  15   5      568.84      549.90     14.96 o 
   2  15   5      108.93      126.55      7.96 o 
   3  15   5       44.92       83.86      8.49 o 
   4  15   5       36.43       80.21      9.02 o 
   5  15   5       25.99       28.93     10.32 o 
   6  15   5       85.67      132.05     25.10 o 
  -6  16   5       90.18       83.80     22.58 o 
  -5  16   5        7.90       14.22      9.36 o 
  -4  16   5      278.44      238.80     16.58 o 
  -3  16   5       34.60       23.08      8.33 o 
  -2  16   5      305.75      359.58     16.61 o 
  -1  16   5      223.03      264.60     13.74 o 
   0  16   5      124.01      143.64     10.48 o 
   1  16   5      278.36      300.15     11.54 o 
   2  16   5      467.24      480.08     15.57 o 
   3  16   5       21.85       31.88      7.21 o 
   4  16   5      250.19      205.32     24.30 o 
   5  16   5       13.35        4.17      9.71 o 
   6  16   5       67.53       58.95     19.79 o 
  -5  17   5       78.42       66.12     11.56 o 
  -4  17   5      330.27      251.27     43.28 o 
  -3  17   5      132.95      142.40     13.48 o 
  -2  17   5      635.75      592.60     22.69 o 
  -1  17   5       25.66       35.77      7.82 o 
   0  17   5     2649.19     2426.86     69.52 o 
   1  17   5       39.87       46.16      6.54 o 
   2  17   5     1012.87      872.73     24.42 o 
   3  17   5       89.01       88.65      9.02 o 
   4  17   5      548.92      488.87     24.57 o 
   5  17   5       52.51       38.25     11.10 o 
  -5  18   5       24.64       35.15     10.88 o 
  -4  18   5       11.82       22.93     10.73 o 
  -3  18   5      191.75      184.20     13.99 o 
  -2  18   5       11.44       56.56     10.82 o 
  -1  18   5      856.40      800.03     27.82 o 
   0  18   5        0.07       29.22      5.46 o 
   1  18   5      810.01      755.91     22.18 o 
   2  18   5        9.62       45.38      6.50 o 
   3  18   5      163.42      151.96     11.31 o 
   4  18   5        8.58       17.95     10.07 o 
   5  18   5       20.23       17.44     10.79 o 
  -5  19   5        0.65       38.23     10.90 o 
  -4  19   5      349.55      289.15     18.50 o 
  -3  19   5       15.87       35.78     12.13 o 
  -2  19   5      936.21      868.36     30.56 o 
  -1  19   5        9.14       34.20     11.63 o 
   0  19   5      837.25      880.62     22.73 o 
   1  19   5        5.47       22.57      6.22 o 
   2  19   5     1178.42     1020.63     28.26 o 
   3  19   5       18.38       41.38     10.08 o 
   4  19   5      302.14      246.85     18.76 o 
   5  19   5        1.10       13.90     10.64 o 
  -5  20   5       33.78       19.10     10.73 o 
  -4  20   5       15.69        8.04      9.08 o 
  -3  20   5      133.87      113.04     19.08 o 
  -2  20   5       59.20       50.02      9.37 o 
  -1  20   5      319.44      299.64     16.10 o 
   0  20   5     1270.24     1062.89     26.66 o 
   1  20   5      480.18      350.19     14.34 o 
   2  20   5       55.64       45.09      7.62 o 
   3  20   5      223.10      198.90     16.58 o 
   4  20   5       11.98       -8.73      9.29 o 
   5  20   5       57.18       39.55     12.32 o 
  -4  21   5        3.15       20.74      9.79 o 
  -3  21   5       16.40       38.62      9.96 o 
  -2  21   5        2.44        1.49      7.65 o 
  -1  21   5        3.54       59.60      9.18 o 
   0  21   5       54.12       65.02      8.01 o 
   1  21   5        4.42       66.97      7.70 o 
   2  21   5        4.05        4.88     12.36 o 
   3  21   5       24.22       50.14     14.29 o 
   4  21   5        4.88       16.15     11.17 o 
  -4  22   5       57.51       37.95     15.92 o 
  -3  22   5       53.75       57.81     10.74 o 
  -2  22   5       33.39       37.75      9.28 o 
  -1  22   5       66.82       81.04      8.88 o 
   0  22   5      177.81      189.38     11.59 o 
   1  22   5      108.67      100.89      8.92 o 
   2  22   5       21.19       18.51      7.80 o 
   3  22   5       88.39       94.11     13.38 o 
   4  22   5       46.74       19.55     10.82 o 
  -3  23   5       14.98       16.41      9.59 o 
  -2  23   5       28.39       43.02     12.11 o 
  -1  23   5      190.77      178.23     11.94 o 
   0  23   5      269.37      287.89     13.27 o 
   1  23   5      173.45      187.24     16.51 o 
   2  23   5       38.37       25.94     10.64 o 
   3  23   5        8.82        7.84     10.01 o 
  -2  24   5       14.51       22.21      7.72 o 
  -1  24   5       74.23       94.82     11.40 o 
   0  24   5        0.00        6.30      6.50 o 
   1  24   5      107.60      112.00     11.58 o 
   2  24   5       23.29       49.59     11.78 o 
  -2  25   5        2.05        1.87      7.30 o 
  -1  25   5       27.27       32.93      9.78 o 
   0  25   5        1.07       -4.64      7.36 o 
   1  25   5       38.98       28.34      9.20 o 
   2  25   5        1.36       15.06     10.68 o 
  -7   0   6      223.10      147.77     17.06 o 
  -6   0   6      424.37      370.73     32.46 o 
  -5   0   6      934.19     1146.51     61.98 o 
  -4   0   6      357.38      353.57     25.02 o 
  -3   0   6      323.81      343.75     23.08 o 
  -2   0   6      116.93      143.20     13.19 o 
  -1   0   6      107.05      117.07     10.63 o 
   0   0   6      206.30      232.96     11.51 o 
   1   0   6       65.85       84.57     10.56 o 
   2   0   6      195.64      162.64     16.16 o 
   3   0   6      482.27      442.66     29.33 o 
   4   0   6      285.99      320.30     26.67 o 
   5   0   6      945.19     1359.15     74.76 o 
   6   0   6      550.26      573.82     43.04 o 
   7   0   6      327.72      286.30     35.83 o 
  -7   1   6       75.16      132.83     15.90 o 
  -6   1   6       10.50       27.08      9.01 o 
  -5   1   6       77.39       52.07     41.61 o 
  -4   1   6        6.38       44.21      9.04 o 
  -3   1   6      182.33      157.84     16.56 o 
  -2   1   6      194.71      180.63     15.71 o 
  -1   1   6      448.89      455.16     12.75 o 
   0   1   6      395.42      424.67     12.26 o 
   1   1   6      562.79      546.26     21.38 o 
   2   1   6      307.86      251.16     13.50 o 
   3   1   6      209.61      188.56     13.70 o 
   4   1   6        9.41       44.13     10.30 o 
   5   1   6      117.49      205.31     25.67 o 
   6   1   6       10.45       39.90     14.24 o 
   7   1   6       53.51      144.35     31.32 o 
  -7   2   6      202.50      166.88     27.45 o 
  -6   2   6       50.04       86.45     11.10 o 
  -5   2   6      652.59      697.97     24.93 o 
  -4   2   6      161.36      186.39     14.25 o 
  -3   2   6       24.51       46.50      8.38 o 
  -2   2   6      105.66       84.62      7.60 o 
  -1   2   6      318.08      474.89     16.15 o 
   0   2   6       88.87      136.17      7.10 o 
   1   2   6      407.62      518.02     20.61 o 
   2   2   6      145.93      132.98     18.04 o 
   3   2   6       21.69       51.54      6.41 o 
   4   2   6      118.58      141.22     13.18 o 
   5   2   6      960.30      973.47     40.52 o 
   6   2   6       33.81       65.82     15.37 o 
   7   2   6      316.38      431.10     51.04 o 
  -7   3   6       36.04       61.22     16.22 o 
  -6   3   6       39.47       69.33     11.04 o 
  -5   3   6      410.18      400.81     15.31 o 
  -4   3   6      241.28      185.12     24.22 o 
  -3   3   6      106.53      179.77      9.98 o 
  -2   3   6      249.04      265.11     10.16 o 
  -1   3   6     3620.08     3363.34     69.74 o 
   0   3   6     2401.36     2498.68     58.43 o 
   1   3   6     2285.81     2364.10     56.22 o 
   2   3   6      148.88      177.80     30.81 o 
   3   3   6       89.15      139.11      7.93 o 
   4   3   6      405.01      356.93     35.43 o 
   5   3   6      281.18      376.33     22.62 o 
   6   3   6       66.71      116.19     17.25 o 
   7   3   6       26.30       73.35     17.28 o 
  -7   4   6       48.73       35.87     11.32 o 
  -6   4   6      123.23      102.87     12.26 o 
  -5   4   6      133.89      168.14     10.82 o 
  -4   4   6      185.18      183.27      9.95 o 
  -3   4   6       61.21       70.15      6.22 o 
  -2   4   6      169.22      209.60      9.77 o 
  -1   4   6      152.82      215.36      6.37 o 
   0   4   6      451.62      570.09     14.02 o 
   1   4   6      196.05      248.38      7.68 o 
   2   4   6      188.31      249.23     13.62 o 
   3   4   6       61.77       90.63      6.89 o 
   4   4   6      176.79      242.98     25.65 o 
   5   4   6       80.89       95.78     14.51 o 
   6   4   6      172.59      133.38     29.74 o 
   7   4   6       64.06       70.81     19.57 o 
  -7   5   6       64.55       46.23     11.60 o 
  -6   5   6       54.24       57.93     10.87 o 
  -5   5   6       44.44       70.21     10.44 o 
  -4   5   6       48.82       73.01      7.33 o 
  -3   5   6       31.98       32.16      5.31 o 
  -2   5   6       66.75       70.40      3.97 o 
  -1   5   6      237.07      225.43     10.69 o 
   0   5   6        2.00        6.02      3.02 o 
   1   5   6      182.14      235.07      7.47 o 
   2   5   6       49.69       49.27      7.52 o 
   3   5   6       53.84       63.33      6.44 o 
   4   5   6       77.42      105.28      8.69 o 
   5   5   6       48.22      109.04     15.06 o 
   6   5   6       52.22       46.93     13.71 o 
   7   5   6       38.13       16.09     14.18 o 
  -7   6   6       26.98       17.77     10.51 o 
  -6   6   6       35.96       17.48      9.90 o 
  -5   6   6       43.64       47.88      9.74 o 
  -4   6   6       91.58       61.31      6.85 o 
  -3   6   6       81.17       75.44      6.67 o 
  -2   6   6        7.82       18.71      4.29 o 
  -1   6   6      149.61      172.59      6.39 o 
   0   6   6        6.90       30.14      3.71 o 
   1   6   6      208.45      195.58      6.81 o 
   2   6   6       12.43       20.98      3.68 o 
   3   6   6       85.63       96.27      7.64 o 
   4   6   6       70.02       45.43      7.07 o 
   5   6   6       31.45       25.40     11.15 o 
   6   6   6       52.81       32.69     13.64 o 
   7   6   6       15.81        7.77     28.98 o 
  -7   7   6       14.18       19.91     12.43 o 
  -6   7   6       17.04       25.83     10.07 o 
  -5   7   6       18.01       15.71      8.61 o 
  -4   7   6       44.72       51.93      7.34 o 
  -3   7   6        4.99        0.77      4.41 o 
  -2   7   6       43.00       26.19      4.37 o 
  -1   7   6      487.30      426.70     11.25 o 
   0   7   6      590.37      664.69     16.17 o 
   1   7   6      819.85      663.70     16.12 o 
   2   7   6       45.36       37.02      3.52 o 
   3   7   6        4.76       -2.65      4.87 o 
   4   7   6       58.25       83.42      8.39 o 
   5   7   6       11.33        2.81     10.62 o 
   6   7   6       22.18       27.86     13.37 o 
   7   7   6        9.86       12.27     13.88 o 
  -7   8   6       11.97       13.32     10.15 o 
  -6   8   6       29.99       44.13     10.75 o 
  -5   8   6       23.44       34.47      9.20 o 
  -4   8   6        5.71       26.78      8.76 o 
  -3   8   6      125.23      124.76      7.57 o 
  -2   8   6      379.86      334.91     11.49 o 
  -1   8   6      212.46      311.34     10.86 o 
   0   8   6      118.37      142.71      8.15 o 
   1   8   6      231.06      331.19     11.85 o 
   2   8   6      233.51      211.68      7.15 o 
   3   8   6      145.35      190.97     20.69 o 
   4   8   6        3.39        8.53      6.21 o 
   5   8   6       30.80       30.64     11.45 o 
   6   8   6       18.55       -2.44     11.87 o 
   7   8   6       19.63        0.26     13.97 o 
  -7   9   6        8.35        8.74     10.31 o 
  -6   9   6       37.09       33.14     10.51 o 
  -5   9   6       51.56       74.65     12.18 o 
  -4   9   6       63.96       31.75      9.20 o 
  -3   9   6      144.67      148.73     11.06 o 
  -2   9   6       31.95       55.08      5.37 o 
  -1   9   6      169.81      216.00      8.81 o 
   0   9   6      176.98      195.40      7.11 o 
   1   9   6      185.15      254.77      8.39 o 
   2   9   6       30.78       39.82      4.33 o 
   3   9   6      183.50      176.82     11.10 o 
   4   9   6      100.56       81.59     11.25 o 
   5   9   6       56.72       73.73     13.46 o 
   6   9   6       37.18       28.58     13.64 o 
   7   9   6        5.05       11.64     13.96 o 
  -7  10   6       15.89       14.91     10.90 o 
  -6  10   6       21.03       24.65     10.55 o 
  -5  10   6       87.40       53.11     10.16 o 
  -4  10   6       87.26       54.90      9.03 o 
  -3  10   6       20.18       45.44      8.33 o 
  -2  10   6      248.74      283.56     10.51 o 
  -1  10   6       12.30        9.53      5.44 o 
   0  10   6       57.00       91.02      6.47 o 
   1  10   6       20.84       16.14      3.80 o 
   2  10   6      354.61      341.55     10.28 o 
   3  10   6       17.39       32.26      6.35 o 
   4  10   6      103.49       70.79      8.61 o 
   5  10   6      147.60      150.72     26.34 o 
   6  10   6       12.70       31.58     12.88 o 
  -6  11   6       24.31       31.59     10.31 o 
  -5  11   6       20.80       34.07      9.72 o 
  -4  11   6       30.62       50.91     14.66 o 
  -3  11   6       96.54       73.99     12.73 o 
  -2  11   6       67.51       82.82      6.09 o 
  -1  11   6       77.19       67.64      7.79 o 
   0  11   6       24.80       32.05      5.08 o 
   1  11   6       48.45       43.93      4.71 o 
   2  11   6       40.65       62.76      8.03 o 
   3  11   6       80.49       75.73      8.33 o 
   4  11   6       49.34       65.50      7.37 o 
   5  11   6       13.89       29.92     11.80 o 
   6  11   6       31.56       42.69     13.69 o 
  -6  12   6       20.80       12.64      9.98 o 
  -5  12   6      189.54      152.74     13.54 o 
  -4  12   6       99.23       79.57     10.19 o 
  -3  12   6      206.09      206.06     13.69 o 
  -2  12   6      174.58      198.77     15.07 o 
  -1  12   6      109.41      140.92     10.36 o 
   0  12   6      117.06      160.76      9.04 o 
   1  12   6       76.39      114.99      7.17 o 
   2  12   6      108.04      113.57      8.33 o 
   3  12   6      213.04      208.11     11.79 o 
   4  12   6       58.54       25.77      6.21 o 
   5  12   6      176.63      137.44     12.25 o 
   6  12   6       32.96        9.68     12.64 o 
  -6  13   6       16.27       12.23     13.23 o 
  -5  13   6      139.81      122.24     12.88 o 
  -4  13   6       33.51       34.77      9.43 o 
  -3  13   6      275.22      257.69     14.78 o 
  -2  13   6        1.91       -0.15      5.94 o 
  -1  13   6     1014.68      915.75     29.75 o 
   0  13   6       39.76       38.94      5.78 o 
   1  13   6      851.98      814.93     22.57 o 
   2  13   6        2.93        9.24      4.75 o 
   3  13   6      259.46      236.53     18.69 o 
   4  13   6       20.14       17.41      8.15 o 
   5  13   6      116.59      101.20     11.06 o 
   6  13   6       10.54      -11.75     16.55 o 
  -6  14   6       16.48       10.84     10.87 o 
  -5  14   6       33.04       39.33     10.34 o 
  -4  14   6       42.21       45.79      9.80 o 
  -3  14   6        7.88       18.19      8.06 o 
  -2  14   6      317.24      286.68     14.46 o 
  -1  14   6       81.40       81.29      9.09 o 
   0  14   6       15.11       26.54      5.34 o 
   1  14   6       76.05      111.75      7.68 o 
   2  14   6      207.83      243.15     10.35 o 
   3  14   6        6.93       22.92      7.05 o 
   4  14   6       36.69       43.62     14.69 o 
   5  14   6       34.73       42.36     11.23 o 
   6  14   6       10.66        1.73     16.51 o 
  -6  15   6       81.76       81.98     12.92 o 
  -5  15   6       49.37       58.67     15.01 o 
  -4  15   6       65.19       61.30     10.61 o 
  -3  15   6       40.64       54.35      9.37 o 
  -2  15   6      333.92      361.89     16.67 o 
  -1  15   6      405.83      464.92     18.77 o 
   0  15   6     2841.70     2906.30     70.47 o 
   1  15   6      577.87      588.31     16.08 o 
   2  15   6      397.25      401.03     13.91 o 
   3  15   6       64.41       71.83      8.58 o 
   4  15   6       73.50       75.64      9.37 o 
   5  15   6       63.87       79.52     19.71 o 
   6  15   6       61.92       65.45     21.11 o 
  -5  16   6        6.20       19.78      9.66 o 
  -4  16   6       62.91       50.42     10.30 o 
  -3  16   6       67.49       91.72     13.92 o 
  -2  16   6       39.80       31.30      8.14 o 
  -1  16   6      843.19      858.58     29.17 o 
   0  16   6      319.04      377.74     13.89 o 
   1  16   6     1089.58     1027.50     25.03 o 
   2  16   6       54.08       63.46     10.39 o 
   3  16   6       68.48       77.82      9.13 o 
   4  16   6       92.80       77.07      9.47 o 
   5  16   6        4.11       15.10     14.00 o 
  -5  17   6       40.00       31.50     12.41 o 
  -4  17   6       21.20        9.13     11.73 o 
  -3  17   6       89.50       63.53     10.84 o 
  -2  17   6      191.71      230.74     14.74 o 
  -1  17   6       65.95       95.65     19.83 o 
   0  17   6      182.83      215.84     11.10 o 
   1  17   6       58.93       90.60      7.85 o 
   2  17   6      237.15      254.57     11.35 o 
   3  17   6      141.17      118.53     10.51 o 
   4  17   6       13.28        8.83     12.21 o 
   5  17   6       67.11       61.89     15.98 o 
  -5  18   6        8.11        6.80      9.50 o 
  -4  18   6       77.85       68.09     11.24 o 
  -3  18   6       86.93       86.86     11.03 o 
  -2  18   6      185.28      197.14     14.00 o 
  -1  18   6       54.40       59.95      9.03 o 
   0  18   6       62.81      116.54      8.87 o 
   1  18   6       66.44       59.27      7.23 o 
   2  18   6      135.94      164.63     11.77 o 
   3  18   6       68.56       65.55      8.87 o 
   4  18   6       46.27       39.41     10.91 o 
   5  18   6        5.18       -6.36      9.82 o 
  -4  19   6      104.64      116.10     13.15 o 
  -3  19   6      188.35      160.24     16.31 o 
  -2  19   6      157.53      152.89     17.08 o 
  -1  19   6      187.92      140.92     11.91 o 
   0  19   6      723.13      624.32     19.97 o 
   1  19   6      114.99      112.50     10.15 o 
   2  19   6       94.65       81.85     13.34 o 
   3  19   6      111.66       83.33     20.70 o 
   4  19   6       62.18       54.14     15.88 o 
  -4  20   6       14.24        4.29      9.29 o 
  -3  20   6      191.30      199.25     19.14 o 
  -2  20   6      123.40      147.20     13.01 o 
  -1  20   6      104.04      136.19     24.18 o 
   0  20   6      410.63      345.75     12.42 o 
   1  20   6       61.72       98.73     11.54 o 
   2  20   6      125.14      165.77     12.27 o 
   3  20   6      130.23      110.85     13.81 o 
   4  20   6       22.14       14.84     10.36 o 
  -4  21   6       28.86       42.05     11.14 o 
  -3  21   6       13.80        3.75      8.12 o 
  -2  21   6       39.34       66.79     10.60 o 
  -1  21   6      192.91      242.81     20.29 o 
   0  21   6      130.85      129.91      8.80 o 
   1  21   6      194.25      231.95     12.42 o 
   2  21   6       24.91       33.20     11.05 o 
   3  21   6       16.87       14.27      9.96 o 
   4  21   6       37.26       17.54     10.67 o 
  -3  22   6       20.74       22.73      9.71 o 
  -2  22   6       10.25       33.02      9.41 o 
  -1  22   6       23.07       40.39      9.10 o 
   0  22   6       22.08       19.60      6.94 o 
   1  22   6       30.78       40.69      7.45 o 
   2  22   6        8.54       16.08     12.88 o 
   3  22   6       35.00       39.28     11.47 o 
  -3  23   6       58.26       71.38     14.32 o 
  -2  23   6       45.39       36.80     10.30 o 
  -1  23   6       32.82       31.99     11.13 o 
   0  23   6       62.78       77.81      9.10 o 
   1  23   6       30.27       26.54      6.99 o 
   2  23   6       27.11       27.27     11.03 o 
  -2  24   6       18.48       37.58     11.30 o 
  -1  24   6        8.88        9.06      7.27 o 
   0  24   6      118.64      155.54     11.37 o 
   1  24   6        5.25       10.63      8.07 o 
   2  24   6       14.27       30.12     16.11 o 
   0  25   6      150.93      155.06     11.81 o 
  -7   1   7       24.60       22.08     13.49 o 
  -6   1   7       19.65       14.18      7.50 o 
  -5   1   7       46.00       40.57      9.59 o 
  -4   1   7       16.92       35.15      8.07 o 
  -3   1   7      203.29      151.90     16.09 o 
  -2   1   7      501.64      531.87     17.32 o 
  -1   1   7       37.00       36.77      3.95 o 
   0   1   7      928.53      935.73     24.07 o 
   1   1   7       61.70       54.04      6.86 o 
   2   1   7      316.59      364.69     17.39 o 
   3   1   7      202.28      178.62     17.08 o 
   4   1   7       10.30       26.49      9.47 o 
   5   1   7       28.51       34.66     12.16 o 
   6   1   7       25.63       52.77     14.65 o 
   7   1   7       17.11      -13.74     13.19 o 
  -7   2   7       31.13       23.57     10.91 o 
  -6   2   7       32.64       53.28     13.14 o 
  -5   2   7      245.24      223.23     19.39 o 
  -4   2   7      513.43      477.07     34.79 o 
  -3   2   7       87.38      106.16      8.44 o 
  -2   2   7      724.91      826.46     21.87 o 
  -1   2   7      512.10      435.31     14.73 o 
   0   2   7      502.82      684.51     18.48 o 
   1   2   7      308.41      298.34     11.86 o 
   2   2   7      840.29      909.47     27.49 o 
   3   2   7      122.03      177.63     16.84 o 
   4   2   7      300.82      303.67     26.03 o 
   5   2   7      171.70      140.20     18.14 o 
   6   2   7       34.46       46.06     14.71 o 
   7   2   7       44.44       49.74     15.97 o 
  -7   3   7        2.18       15.76     12.65 o 
  -6   3   7       24.51       14.58     11.96 o 
  -5   3   7       74.12       71.39      8.41 o 
  -4   3   7      104.87      110.89      8.64 o 
  -3   3   7       64.89       52.20     10.85 o 
  -2   3   7      972.33     1101.64     28.02 o 
  -1   3   7       56.06       60.96      5.45 o 
   0   3   7      611.99      698.01     18.87 o 
   1   3   7       52.39       60.13      5.09 o 
   2   3   7     1336.55     1382.51     39.92 o 
   3   3   7       53.13       40.07      8.80 o 
   4   3   7      175.30      200.94     34.13 o 
   5   3   7       49.09       57.73     19.39 o 
   6   3   7       36.40       56.57     14.94 o 
   7   3   7        3.53       41.29     18.74 o 
  -7   4   7       73.28       56.95     14.26 o 
  -6   4   7        9.21       -2.18     11.24 o 
  -5   4   7       61.85      102.51      9.41 o 
  -4   4   7        1.21       21.88      6.34 o 
  -3   4   7      247.25      243.82     12.17 o 
  -2   4   7      485.99      385.30     12.28 o 
  -1   4   7      713.81      748.65     16.42 o 
   0   4   7      309.59      271.95      8.50 o 
   1   4   7      533.78      551.04     15.80 o 
   2   4   7      361.88      348.40     12.95 o 
   3   4   7      200.51      198.04      9.83 o 
   4   4   7        2.01       30.66     17.14 o 
   5   4   7       45.54       65.61     30.91 o 
   6   4   7       14.66        9.23     12.76 o 
   7   4   7       42.98       13.85     13.92 o 
  -7   5   7       39.80       76.01     24.11 o 
  -6   5   7      119.13      111.30     16.90 o 
  -5   5   7       62.76       67.95     12.04 o 
  -4   5   7      204.66      200.40     14.76 o 
  -3   5   7       96.97       84.21      7.19 o 
  -2   5   7      118.87      157.25      6.40 o 
  -1   5   7      307.29      245.40      7.97 o 
   0   5   7      123.98      180.77      7.12 o 
   1   5   7      192.97      190.70      6.90 o 
   2   5   7      120.88      153.00     11.71 o 
   3   5   7      161.69      144.16      8.84 o 
   4   5   7      122.16      100.68     12.88 o 
   5   5   7       89.24       98.67     14.41 o 
   6   5   7       78.26       48.54     14.25 o 
   7   5   7       27.88        6.41     13.73 o 
  -7   6   7       50.88       56.97     12.04 o 
  -6   6   7      124.37       99.70     15.22 o 
  -5   6   7        8.26       35.34     11.64 o 
  -4   6   7       75.78       57.51      7.23 o 
  -3   6   7       47.31       48.67      7.73 o 
  -2   6   7       63.52       48.07      5.62 o 
  -1   6   7       54.70       50.66      5.22 o 
   0   6   7       14.85       47.77      4.95 o 
   1   6   7       52.84       49.25      4.29 o 
   2   6   7       78.34       68.49      5.24 o 
   3   6   7       30.15       39.73      9.45 o 
   4   6   7       71.20       72.18     11.80 o 
   5   6   7        8.17       29.57     11.74 o 
   6   6   7       99.72      118.19     16.81 o 
   7   6   7       34.23       19.60     13.47 o 
  -7   7   7       18.11       29.17     10.96 o 
  -6   7   7      135.02      175.51     28.50 o 
  -5   7   7       62.98       92.56     14.49 o 
  -4   7   7      178.90      212.65     19.45 o 
  -3   7   7       37.94       26.93      5.66 o 
  -2   7   7      496.39      500.70     15.71 o 
  -1   7   7      320.64      377.34      9.77 o 
   0   7   7        7.94        5.82      3.40 o 
   1   7   7      403.10      434.36     11.93 o 
   2   7   7      326.09      358.78     10.23 o 
   3   7   7       63.20       55.31      6.77 o 
   4   7   7      147.13      171.92     15.39 o 
   5   7   7       44.04       32.81     11.68 o 
   6   7   7       89.10       96.58     16.05 o 
  -6   8   7       25.98       18.68     10.23 o 
  -5   8   7       58.28       55.48     10.22 o 
  -4   8   7       55.58       66.05      9.70 o 
  -3   8   7       23.97       32.06      5.75 o 
  -2   8   7      105.56      119.71      8.73 o 
  -1   8   7      118.46      122.96      9.35 o 
   0   8   7      287.64      335.43     10.10 o 
   1   8   7       99.87       93.20      5.49 o 
   2   8   7       77.07      110.13      5.69 o 
   3   8   7       20.45       18.41      7.02 o 
   4   8   7       32.60       34.60     10.31 o 
   5   8   7       48.80       49.48     12.61 o 
   6   8   7       38.71       33.97     19.48 o 
  -6   9   7       56.41       54.77     11.58 o 
  -5   9   7       46.57       39.07      9.61 o 
  -4   9   7      162.37      176.46     16.09 o 
  -3   9   7       13.43       17.96      7.16 o 
  -2   9   7       33.66       43.80      5.60 o 
  -1   9   7      398.09      344.07     12.07 o 
   0   9   7      839.33      896.93     21.36 o 
   1   9   7      268.87      287.19      9.29 o 
   2   9   7       53.68       51.43      7.37 o 
   3   9   7       20.35       17.40      6.99 o 
   4   9   7      100.53       87.42     12.47 o 
   5   9   7       67.69       48.23     12.68 o 
   6   9   7       36.18       40.66     14.17 o 
  -6  10   7       15.46       13.96     10.10 o 
  -5  10   7       74.10       81.74     11.28 o 
  -4  10   7       69.28       82.79     10.58 o 
  -3  10   7       47.14       27.97      8.02 o 
  -2  10   7        3.56       -0.78      4.39 o 
  -1  10   7      100.16      115.05      7.48 o 
   0  10   7      349.18      369.42     11.72 o 
   1  10   7       65.78      104.81      6.15 o 
   2  10   7        5.95        5.94      4.64 o 
   3  10   7       57.26       27.54      5.56 o 
   4  10   7       75.94       98.19      8.33 o 
   5  10   7      122.01      137.76     16.36 o 
   6  10   7       23.63       19.55     26.02 o 
  -6  11   7       92.27       65.51     11.88 o 
  -5  11   7       52.07       55.74     10.88 o 
  -4  11   7      205.23      200.74     14.30 o 
  -3  11   7      110.32       89.70      9.98 o 
  -2  11   7       83.74      110.47     10.28 o 
  -1  11   7        6.59       17.55      5.03 o 
   0  11   7      135.40      159.21      8.89 o 
   1  11   7        4.80       10.74      4.49 o 
   2  11   7       53.85       65.57      6.67 o 
   3  11   7      174.15      116.67      8.19 o 
   4  11   7      283.86      271.27     12.11 o 
   5  11   7       53.64       44.02     12.50 o 
   6  11   7      150.25      143.22     18.11 o 
  -6  12   7        4.48        6.91     10.07 o 
  -5  12   7      106.59      132.50     13.12 o 
  -4  12   7      185.36      120.22     12.05 o 
  -3  12   7      131.66      136.08     12.06 o 
  -2  12   7      620.03      539.21     21.01 o 
  -1  12   7       20.10       20.67      5.27 o 
   0  12   7      643.55      656.67     19.49 o 
   1  12   7       16.68       20.08      4.97 o 
   2  12   7      414.20      439.06     17.42 o 
   3  12   7       80.03       89.98     13.56 o 
   4  12   7      128.22       83.79      8.31 o 
   5  12   7       62.82       59.61     11.24 o 
   6  12   7        2.63       -3.17     11.82 o 
  -6  13   7        1.88       14.35     10.35 o 
  -5  13   7       84.49       65.35     11.33 o 
  -4  13   7      139.07      143.91     20.26 o 
  -3  13   7      329.56      334.60     16.48 o 
  -2  13   7      104.16      118.56     10.89 o 
  -1  13   7     1274.69     1248.38     44.59 o 
   0  13   7      216.50      249.73     10.87 o 
   1  13   7     1599.55     1466.30     37.64 o 
   2  13   7      122.56      107.30      9.07 o 
   3  13   7      333.27      307.53     12.50 o 
   4  13   7      114.99       95.30      8.63 o 
   5  13   7       89.74       59.65     10.20 o 
   6  13   7        3.16       11.97     12.94 o 
  -5  14   7      125.64      100.11     12.53 o 
  -4  14   7       88.55       86.10     16.42 o 
  -3  14   7      875.69      839.78     30.08 o 
  -2  14   7      644.96      551.29     21.84 o 
  -1  14   7     1115.37     1055.82     35.57 o 
   0  14   7      362.79      353.91     13.28 o 
   1  14   7      989.05      988.61     27.07 o 
   2  14   7      424.40      448.05     17.72 o 
   3  14   7      784.42      821.18     27.63 o 
   4  14   7       52.15       44.17     11.00 o 
   5  14   7      143.12      108.89     13.99 o 
  -5  15   7       27.52       11.06      9.25 o 
  -4  15   7      120.92      116.58     13.92 o 
  -3  15   7       82.39      109.34     16.87 o 
  -2  15   7      223.43      211.41     14.02 o 
  -1  15   7      197.29      258.96     14.80 o 
   0  15   7      247.18      252.08     11.68 o 
   1  15   7      232.01      263.09     11.54 o 
   2  15   7      139.79      135.72     22.17 o 
   3  15   7      139.32      133.10     10.72 o 
   4  15   7       76.31       64.86      9.04 o 
   5  15   7       44.08       52.05     17.88 o 
  -5  16   7       10.60       10.13     10.93 o 
  -4  16   7       25.26       10.64      8.78 o 
  -3  16   7      107.66      105.91     17.34 o 
  -2  16   7      445.46      372.15     17.46 o 
  -1  16   7       66.79       76.44     12.77 o 
   0  16   7     1525.86     1457.66     38.34 o 
   1  16   7       54.57       63.17      6.32 o 
   2  16   7      270.48      253.57     13.27 o 
   3  16   7       99.88      120.68     10.81 o 
   4  16   7       26.41       29.33      7.99 o 
   5  16   7       16.72       -3.35     16.26 o 
  -5  17   7       79.00       68.20     11.98 o 
  -4  17   7      108.10      123.72     13.24 o 
  -3  17   7       82.62      112.61     12.59 o 
  -2  17   7      108.57      141.82     13.91 o 
  -1  17   7      192.15      229.82     14.49 o 
   0  17   7      156.46      142.44      9.61 o 
   1  17   7      314.45      263.99     10.22 o 
   2  17   7      134.14      128.66     10.76 o 
   3  17   7       49.37       50.26      8.62 o 
   4  17   7      163.96      161.61     12.27 o 
   5  17   7       50.53       75.35     21.05 o 
  -4  18   7       96.48       84.27     12.14 o 
  -3  18   7      111.69      109.87     12.31 o 
  -2  18   7      122.16       97.17     11.07 o 
  -1  18   7       30.45        6.12      6.57 o 
   0  18   7       33.08       50.65      7.04 o 
   1  18   7       18.39       10.81      5.16 o 
   2  18   7      106.03      112.60     14.97 o 
   3  18   7       87.20      105.63     10.52 o 
   4  18   7      131.28      116.99     18.34 o 
  -4  19   7        2.95       17.43      9.53 o 
  -3  19   7       30.04       23.54      9.18 o 
  -2  19   7       31.43       64.34     10.17 o 
  -1  19   7       20.01       30.87      8.45 o 
   0  19   7      189.97      139.04     11.82 o 
   1  19   7       30.00       42.31      7.30 o 
   2  19   7       39.77       72.25      9.39 o 
   3  19   7       47.87       29.66      8.31 o 
   4  19   7        4.62       24.77     11.06 o 
  -4  20   7       65.71       54.16     11.62 o 
  -3  20   7       11.64       26.31      9.60 o 
  -2  20   7      135.54      113.40     11.90 o 
  -1  20   7       22.90       31.20      8.71 o 
   0  20   7        0.01       -2.82      5.79 o 
   1  20   7       37.45       41.42      7.38 o 
   2  20   7       81.31       73.74      9.35 o 
   3  20   7        7.18        9.79     10.34 o 
   4  20   7       39.20        9.29      9.87 o 
  -3  21   7       43.35       40.49     10.29 o 
  -2  21   7       24.64       27.42      9.45 o 
  -1  21   7       13.29        8.78      7.84 o 
   0  21   7       94.00      127.36      9.03 o 
   1  21   7        7.83       16.53      7.68 o 
   2  21   7       27.72       41.26     13.85 o 
   3  21   7       48.32       42.27     13.66 o 
  -2  22   7       23.04       20.47      9.49 o 
  -1  22   7       43.45       38.07      7.98 o 
   0  22   7       12.52       24.89      6.49 o 
   1  22   7       49.90       45.84      8.97 o 
   2  22   7       18.87       15.05     10.05 o 
  -2  23   7       32.36       26.53      9.62 o 
  -1  23   7       56.73       55.94      8.76 o 
   0  23   7       22.66       15.40      7.12 o 
   1  23   7       88.75      103.83     11.44 o 
   2  23   7       51.78       39.11     18.74 o 
  -6   0   8       80.83       93.14     14.50 o 
  -4   0   8      377.03      402.08     28.92 o 
  -3   0   8        5.35      229.74     19.76 o 
  -2   0   8      408.41      367.33     22.40 o 
  -1   0   8      307.92      310.05     14.74 o 
   0   0   8       93.61       96.90      8.92 o 
   1   0   8      183.93      238.65     18.25 o 
   2   0   8      667.48      517.88     32.26 o 
   3   0   8        4.52      250.04     22.56 o 
   4   0   8      550.98      533.99     37.13 o 
   5   0   8      237.47      412.82     34.38 o 
   6   0   8      126.86      133.17     25.34 o 
  -6   1   8       18.58       47.23     12.96 o 
  -5   1   8      326.76      267.84     22.85 o 
  -4   1   8       16.61       30.28      8.81 o 
  -3   1   8      930.80      909.46     45.32 o 
  -2   1   8       43.14       55.11      6.27 o 
  -1   1   8      873.27      910.33     23.82 o 
   0   1   8       65.46       91.33      6.18 o 
   1   1   8     1350.26     1230.39     36.39 o 
   2   1   8       33.78       57.14      8.51 o 
   3   1   8     1557.31     1383.53     51.20 o 
   4   1   8       23.61       24.17      9.78 o 
   5   1   8      518.43      492.54     26.76 o 
   6   1   8       20.87       31.04     35.85 o 
  -6   2   8        7.31       28.18     30.56 o 
  -5   2   8      307.28      326.32     24.44 o 
  -4   2   8        6.07        4.29      5.42 o 
  -3   2   8      327.94      371.53     18.43 o 
  -2   2   8        9.92       17.88      3.90 o 
  -1   2   8       41.71       51.05      4.77 o 
   0   2   8      258.13      243.72      9.23 o 
   1   2   8       49.57       57.50      7.21 o 
   2   2   8        6.25       17.94      4.71 o 
   3   2   8      233.49      278.26     16.88 o 
   4   2   8        8.90       30.11     11.79 o 
   5   2   8      183.36      141.96     16.59 o 
   6   2   8        7.42       30.77     14.04 o 
  -6   3   8       44.87       25.32     12.49 o 
  -5   3   8       52.52       49.47      9.00 o 
  -4   3   8      293.22      297.26     15.66 o 
  -3   3   8      186.11      107.71     11.98 o 
  -2   3   8      133.20      126.76      6.51 o 
  -1   3   8       96.65       80.49      5.61 o 
   0   3   8      672.76      684.26     19.04 o 
   1   3   8       65.85       63.25      5.59 o 
   2   3   8      153.74      182.06     13.09 o 
   3   3   8      224.24      150.83     14.61 o 
   4   3   8      185.14      120.87     13.38 o 
   5   3   8       32.38       29.33     11.57 o 
   6   3   8       75.14       74.30     14.98 o 
  -6   4   8       82.05       84.81     28.86 o 
  -5   4   8       54.83       79.41     14.93 o 
  -4   4   8       85.90       87.50      8.41 o 
  -3   4   8      267.21      299.59     12.17 o 
  -2   4   8       58.72       43.24      5.07 o 
  -1   4   8      499.25      437.49     11.18 o 
   0   4   8      637.93      568.75     14.91 o 
   1   4   8      301.93      296.84     10.70 o 
   2   4   8       36.70       19.30      7.05 o 
   3   4   8      157.80      169.10     13.82 o 
   4   4   8      143.08      179.43     15.86 o 
   5   4   8       32.96       75.07     20.08 o 
   6   4   8      102.98      125.64     17.61 o 
  -6   5   8       81.84       95.78     12.70 o 
  -5   5   8       46.61       39.78      9.64 o 
  -4   5   8      202.79      227.15     11.76 o 
  -3   5   8      166.34      128.79      8.88 o 
  -2   5   8      130.83      124.08     10.11 o 
  -1   5   8      220.62      175.49      6.67 o 
   0   5   8       58.19       57.34      6.96 o 
   1   5   8      132.07      130.63      7.38 o 
   2   5   8      206.83      195.98     11.37 o 
   3   5   8       98.19      107.55     11.86 o 
   4   5   8      189.26      222.31     20.04 o 
   5   5   8       27.33       18.71     11.14 o 
   6   5   8       49.63       50.15     14.91 o 
  -6   6   8       29.65       11.98      9.90 o 
  -5   6   8       49.20       35.81      9.97 o 
  -4   6   8       56.82       49.16      9.37 o 
  -3   6   8      190.32      175.86      9.81 o 
  -2   6   8       58.56       56.42      6.37 o 
  -1   6   8        0.42       10.29      3.19 o 
   0   6   8       72.46       75.41      7.00 o 
   1   6   8        0.31       11.28      3.81 o 
   2   6   8       41.53       45.83      6.86 o 
   3   6   8      118.65      112.83      8.61 o 
   4   6   8       93.34      100.51     12.95 o 
   5   6   8       77.13       50.89     24.84 o 
   6   6   8       46.56       27.96     13.73 o 
  -6   7   8       61.19       32.67     10.58 o 
  -5   7   8      139.32      118.95     12.72 o 
  -4   7   8       27.43       20.87      8.59 o 
  -3   7   8      109.76       99.55      8.04 o 
  -2   7   8       32.84       29.17      5.70 o 
  -1   7   8       44.95       53.95      8.09 o 
   0   7   8      226.46      241.00      8.56 o 
   1   7   8       73.81       87.77      5.70 o 
   2   7   8       30.25       29.99      7.78 o 
   3   7   8      185.16      164.48      8.89 o 
   4   7   8       37.75       20.88     18.29 o 
   5   7   8       92.54       76.30     13.46 o 
   6   7   8       71.79       39.27     14.15 o 
  -6   8   8       51.34       46.92     13.32 o 
  -5   8   8       54.74       47.73     13.96 o 
  -4   8   8       49.31       58.74     10.00 o 
  -3   8   8       13.27       22.46      9.89 o 
  -2   8   8       39.09       53.13      6.47 o 
  -1   8   8       86.22       67.15      5.56 o 
   0   8   8      355.45      319.71     10.22 o 
   1   8   8       98.26       85.44      5.75 o 
   2   8   8       30.43       63.32      9.35 o 
   3   8   8       16.25       24.60      5.60 o 
   4   8   8       66.78       77.67     12.62 o 
   5   8   8       33.68       21.57     13.63 o 
   6   8   8       57.66       75.88     15.83 o 
  -6   9   8       66.66       95.64     16.40 o 
  -5   9   8      150.82       93.33     12.19 o 
  -4   9   8        6.61        4.59      9.79 o 
  -3   9   8      186.62      119.60     11.16 o 
  -2   9   8      162.06      137.69      8.61 o 
  -1   9   8       71.49      112.62      6.92 o 
   0   9   8      641.34      614.76     16.09 o 
   1   9   8       71.97      109.83      6.53 o 
   2   9   8      268.59      206.56     13.22 o 
   3   9   8      130.91       70.04     11.97 o 
   4   9   8       11.06        0.36      7.68 o 
   5   9   8      163.19      151.21     16.73 o 
   6   9   8       39.17       60.83     24.66 o 
  -6  10   8       51.82       61.54     12.15 o 
  -5  10   8       17.95       40.28     10.51 o 
  -4  10   8      267.54      224.80     26.89 o 
  -3  10   8       49.04       82.76     10.35 o 
  -2  10   8       70.08       65.51      6.80 o 
  -1  10   8      196.37      206.11      9.45 o 
   0  10   8      534.79      526.73     16.63 o 
   1  10   8      130.46      139.59      7.34 o 
   2  10   8       50.06       47.32      7.59 o 
   3  10   8       29.00       57.04      6.70 o 
   4  10   8      162.63       97.48     10.66 o 
   5  10   8       30.21       71.85     14.15 o 
   6  10   8       31.48       15.23     12.77 o 
  -6  11   8       38.12       47.78     11.42 o 
  -5  11   8       15.62       45.14     10.57 o 
  -4  11   8       49.75       49.69     10.22 o 
  -3  11   8        8.60        9.25      7.59 o 
  -2  11   8      391.55      425.48     18.24 o 
  -1  11   8       75.40       63.62      6.79 o 
   0  11   8      819.74      811.24     23.21 o 
   1  11   8       65.41       65.02      6.74 o 
   2  11   8      376.62      368.90     15.95 o 
   3  11   8       10.10       23.73      6.00 o 
   4  11   8       55.34       59.50      9.71 o 
   5  11   8       16.71       25.84      9.68 o 
   6  11   8       22.36       15.35     13.08 o 
  -5  12   8       10.72       19.48      9.74 o 
  -4  12   8       28.54       18.26      8.67 o 
  -3  12   8      204.96      199.03     14.31 o 
  -2  12   8       51.04       55.06     14.19 o 
  -1  12   8      150.35      131.77      7.63 o 
   0  12   8      326.00      360.34     13.40 o 
   1  12   8      161.90      125.03      7.30 o 
   2  12   8       62.03       90.76     13.37 o 
   3  12   8      132.58      127.09     10.14 o 
   4  12   8       24.03       21.71      9.39 o 
   5  12   8        8.98       11.30      9.09 o 
  -5  13   8      153.74      109.74     13.38 o 
  -4  13   8        9.24        4.15      7.89 o 
  -3  13   8      511.57      507.22     21.30 o 
  -2  13   8       16.42       26.73      7.98 o 
  -1  13   8     1758.22     1695.62     43.91 o 
   0  13   8        1.59        6.19      5.41 o 
   1  13   8     1808.96     1715.76     43.64 o 
   2  13   8       18.65       32.43      6.34 o 
   3  13   8      465.12      470.46     19.67 o 
   4  13   8       15.19        8.45     13.16 o 
   5  13   8      160.45      124.31     12.42 o 
  -5  14   8       36.55       45.03     11.70 o 
  -4  14   8       88.67       62.45     10.75 o 
  -3  14   8      226.37      259.64     16.49 o 
  -2  14   8       57.13       50.24      9.09 o 
  -1  14   8       98.43      107.99      9.01 o 
   0  14   8      388.33      376.98     14.02 o 
   1  14   8       59.20       73.67      7.19 o 
   2  14   8       33.61       50.20      7.92 o 
   3  14   8      240.34      236.35     11.88 o 
   4  14   8       52.61       22.76      8.78 o 
   5  14   8       49.91       50.28     11.32 o 
  -5  15   8       92.67       80.14     12.64 o 
  -4  15   8        7.59       33.08     10.15 o 
  -3  15   8      114.58       97.66     11.28 o 
  -2  15   8       30.26       61.51     17.47 o 
  -1  15   8       31.23       54.16      7.26 o 
   0  15   8       42.17       47.71      7.20 o 
   1  15   8       46.25       58.10      7.06 o 
   2  15   8       25.95       48.24      8.20 o 
   3  15   8      171.36      104.21     10.67 o 
   4  15   8       10.80       33.63     10.80 o 
   5  15   8      151.25      128.52     15.85 o 
  -4  16   8       63.41       40.89     10.17 o 
  -3  16   8       12.18       24.24      8.64 o 
  -2  16   8      164.97       98.01     11.14 o 
  -1  16   8      131.79      132.08      9.85 o 
   0  16   8        1.43        6.97      6.18 o 
   1  16   8       99.07      124.18     13.21 o 
   2  16   8      103.89       93.77      9.78 o 
   3  16   8       20.47       21.34      7.69 o 
   4  16   8       40.33       22.63     10.58 o 
  -4  17   8       77.13       61.96     11.76 o 
  -3  17   8        7.17      -11.38      7.59 o 
  -2  17   8       16.66       15.93      8.06 o 
  -1  17   8       80.72       98.65      9.28 o 
   0  17   8       46.66       88.56      8.86 o 
   1  17   8       49.48       75.45      9.31 o 
   2  17   8       11.48       31.49      8.56 o 
   3  17   8        5.62        8.37      7.33 o 
   4  17   8       54.71       51.05     14.46 o 
  -4  18   8       23.09       18.40      9.80 o 
  -3  18   8       63.78       56.96     10.74 o 
  -2  18   8       18.69       13.91      8.41 o 
  -1  18   8      109.52      110.61     10.83 o 
   0  18   8       17.47        5.17      5.95 o 
   1  18   8      112.28       95.71     10.05 o 
   2  18   8       26.31       17.11      7.62 o 
   3  18   8       45.51       46.87     14.08 o 
   4  18   8       33.02       19.50     11.80 o 
  -3  19   8        2.74       21.07      9.25 o 
  -2  19   8       86.01       59.65     10.06 o 
  -1  19   8       92.23       92.33     10.86 o 
   0  19   8       28.72       24.93      7.30 o 
   1  19   8       79.78       83.67     10.10 o 
   2  19   8       61.80       63.49      9.40 o 
   3  19   8        1.87       11.60      8.65 o 
  -3  20   8      110.27      106.55     13.12 o 
  -2  20   8       74.16       55.60     10.30 o 
  -1  20   8       43.45       53.06      8.33 o 
   0  20   8       24.42       23.24      7.02 o 
   1  20   8       26.23       24.04      8.20 o 
   2  20   8       45.34       53.50      9.21 o 
   3  20   8       64.87       51.29     12.23 o 
  -2  21   8      161.86      110.18     14.64 o 
  -1  21   8       70.03       61.97      9.03 o 
   0  21   8       53.00       42.04      7.02 o 
   1  21   8       92.08      115.14     11.77 o 
   2  21   8       99.39       97.06     21.13 o 
  -1  22   8       39.99       49.66      8.88 o 
   0  22   8        0.03       -2.37      5.93 o 
   1  22   8       34.86       39.49      9.45 o 
  -6   1   9        6.80       22.44     11.95 o 
  -5   1   9       23.65       10.60      9.67 o 
  -4   1   9       66.10       36.21      9.16 o 
  -3   1   9       73.77       99.50      8.17 o 
  -2   1   9       59.84       59.69      5.53 o 
  -1   1   9      211.59      239.52      9.47 o 
   0   1   9        2.92        6.09      4.24 o 
   1   1   9      265.47      282.21     12.66 o 
   2   1   9       88.04       90.83     17.44 o 
   3   1   9       51.28       79.82     11.29 o 
   4   1   9       95.83       81.05     12.20 o 
   5   1   9       25.18       27.81     11.96 o 
   6   1   9        6.21        9.85     11.91 o 
  -6   2   9       11.75        8.78     13.30 o 
  -5   2   9       39.67       24.57      8.13 o 
  -4   2   9       95.85      109.57     11.76 o 
  -3   2   9      140.09      104.21      8.18 o 
  -2   2   9      668.54      692.92     19.24 o 
  -1   2   9      144.20      119.64      7.16 o 
   0   2   9       14.23        7.82      4.37 o 
   1   2   9      203.99      152.00      9.77 o 
   2   2   9      625.23      609.11     26.18 o 
   3   2   9      191.18      150.67     21.17 o 
   4   2   9      125.94      137.10     14.39 o 
   5   2   9       49.19       43.07     12.47 o 
   6   2   9       14.86        4.89     11.95 o 
  -6   3   9        5.96       -0.14     11.76 o 
  -5   3   9       15.97       33.09     11.86 o 
  -4   3   9       39.98       41.63      7.88 o 
  -3   3   9       21.13       15.74      6.63 o 
  -2   3   9        3.22       16.29     10.48 o 
  -1   3   9       78.40      129.40      7.83 o 
   0   3   9      358.49      352.26     12.23 o 
   1   3   9       83.24      139.90     11.44 o 
   2   3   9        1.88        9.26      6.04 o 
   3   3   9       28.90       23.86      9.15 o 
   4   3   9       24.78       38.72     10.56 o 
   5   3   9       18.34       31.15     11.83 o 
   6   3   9       10.08       31.48     13.29 o 
  -6   4   9       12.65       -3.44     10.58 o 
  -5   4   9       44.38       31.03     19.15 o 
  -4   4   9       76.97       95.41     11.93 o 
  -3   4   9       82.19       54.74      6.77 o 
  -2   4   9      442.27      430.76     13.16 o 
  -1   4   9      164.96      212.17      8.38 o 
   0   4   9      105.19      116.91      6.75 o 
   1   4   9      261.87      241.38     10.01 o 
   2   4   9      519.65      500.19     19.17 o 
   3   4   9       75.59       61.75     10.29 o 
   4   4   9      128.87      143.79     15.61 o 
   5   4   9       43.89       33.38     11.55 o 
   6   4   9       21.25       -5.30     11.51 o 
  -6   5   9       38.47       23.56     12.38 o 
  -5   5   9       12.47       23.17      9.76 o 
  -4   5   9      791.63      667.78     37.21 o 
  -3   5   9       58.27       94.10      8.42 o 
  -2   5   9      906.08      814.24     23.50 o 
  -1   5   9      602.95      621.48     16.71 o 
   0   5   9      696.99      656.45     17.10 o 
   1   5   9      547.83      614.31     18.25 o 
   2   5   9      782.77      757.83     25.74 o 
   3   5   9       67.28      111.29     12.79 o 
   5   5   9        8.90       22.28     11.48 o 
   6   5   9       26.16       26.38     13.25 o 
  -6   6   9       42.37       50.19     11.76 o 
  -5   6   9      175.31      137.40     13.51 o 
  -4   6   9       61.61       68.66     10.23 o 
  -3   6   9      643.59      534.39     18.95 o 
  -2   6   9       95.12       94.55      9.21 o 
  -1   6   9     1344.25     1228.23     28.98 o 
   0   6   9      289.32      281.86      8.86 o 
   1   6   9     1485.84     1349.28     34.99 o 
   2   6   9       60.07       55.00      7.62 o 
   3   6   9      402.47      368.77     16.54 o 
   4   6   9       41.77       31.69     10.57 o 
   5   6   9      148.13      157.28     17.12 o 
   6   6   9       36.65       30.92     12.98 o 
  -6   7   9       16.65       35.48     10.85 o 
  -5   7   9      194.59      170.78     24.55 o 
  -4   7   9        6.71       12.39      8.53 o 
  -3   7   9       46.70       70.39      9.07 o 
  -2   7   9       57.23       55.55      5.96 o 
  -1   7   9      166.44      208.85     10.49 o 
   0   7   9       12.53        4.15      3.87 o 
   1   7   9      228.35      233.38     10.23 o 
   2   7   9       36.82       41.80      7.48 o 
   3   7   9       61.44       57.69      8.79 o 
   4   7   9        8.69       -0.37     11.00 o 
   5   7   9      114.42       72.61     20.11 o 
   6   7   9       18.91       -3.07     23.04 o 
  -6   8   9        9.93       26.32     10.81 o 
  -5   8   9      109.00       76.06     11.52 o 
  -4   8   9       67.10       51.39      9.79 o 
  -3   8   9      109.88       67.98     10.05 o 
  -2   8   9        6.08       10.68      4.85 o 
  -1   8   9      140.00      142.22      7.97 o 
   0   8   9      272.72      274.12     11.23 o 
   1   8   9      219.15      209.85      8.70 o 
   2   8   9       10.28       17.86      6.97 o 
   3   8   9       76.03       51.18      8.40 o 
   4   8   9      111.41       96.58     11.64 o 
   5   8   9       88.01       76.61     13.87 o 
  -5   9   9       24.98       28.86     10.62 o 
  -4   9   9       40.20       42.73     11.25 o 
  -3   9   9       36.60       45.98     10.11 o 
  -2   9   9      124.33      127.94      8.90 o 
  -1   9   9       16.18       18.66      5.25 o 
   0   9   9       47.58       48.08      8.23 o 
   1   9   9       10.00       29.02      5.34 o 
   2   9   9      192.29      175.48     12.10 o 
   3   9   9       21.46       24.90      8.13 o 
   4   9   9       40.94       36.22      9.14 o 
   5   9   9       15.52       36.20     12.63 o 
  -5  10   9        4.36        6.33      9.55 o 
  -4  10   9       81.87       57.34     10.38 o 
  -3  10   9       10.37       25.82      8.30 o 
  -2  10   9      265.48      233.89     11.52 o 
  -1  10   9      141.83      115.46      7.44 o 
   0  10   9       68.26       95.63      7.85 o 
   1  10   9      106.30       94.64      8.87 o 
   2  10   9      348.19      287.69     14.12 o 
   3  10   9       13.73       12.74      7.43 o 
   4  10   9       78.95       76.61     10.61 o 
   5  10   9        7.26        9.76      9.19 o 
  -5  11   9       22.66       30.46     10.46 o 
  -4  11   9       36.38       46.67     10.42 o 
  -3  11   9       47.71       37.07      9.15 o 
  -2  11   9      113.62      139.82     11.76 o 
  -1  11   9      220.15      222.40      9.73 o 
   0  11   9      801.84      717.09     21.51 o 
   1  11   9      265.16      253.03     17.03 o 
   2  11   9      119.98      146.70     11.20 o 
   3  11   9       38.11       27.65      8.15 o 
   4  11   9       41.81       23.71      8.96 o 
   5  11   9       23.28       25.17      9.88 o 
  -5  12   9       28.95       24.34     11.04 o 
  -4  12   9      324.03      280.92     17.97 o 
  -3  12   9       86.39       98.83     13.00 o 
  -2  12   9      596.79      606.77     23.64 o 
  -1  12   9      181.17      170.43     10.55 o 
   0  12   9      853.96      878.29     25.28 o 
   1  12   9      111.80      121.63     13.06 o 
   2  12   9      702.04      702.99     25.10 o 
   3  12   9       80.25       98.20      9.91 o 
   4  12   9      466.86      382.32     27.29 o 
   5  12   9       19.63        3.05      8.93 o 
  -5  13   9       20.81       17.20     10.03 o 
  -4  13   9      206.87      209.28     24.47 o 
  -3  13   9        9.48       13.99      8.63 o 
  -2  13   9      125.00      106.11     11.18 o 
  -1  13   9      314.22      337.57     13.61 o 
   0  13   9        0.02        0.12      5.17 o 
   1  13   9      452.68      484.60     24.17 o 
   2  13   9       73.55       72.78      8.84 o 
   3  13   9        5.57        9.35      6.67 o 
   4  13   9      145.43      147.13     13.32 o 
   5  13   9       15.52       20.36      9.77 o 
  -4  14   9        8.05       32.19     10.08 o 
  -3  14   9       90.38       67.60     10.60 o 
  -2  14   9       72.09       60.61     11.99 o 
  -1  14   9      126.55      105.43      9.01 o 
   0  14   9        0.12        8.29      5.88 o 
   1  14   9       82.55       91.71     12.42 o 
   2  14   9       47.50       42.10      8.08 o 
   3  14   9      103.15       94.36     10.79 o 
   4  14   9       12.82       20.38      9.53 o 
  -4  15   9      113.93       86.06     11.99 o 
  -3  15   9       32.61       44.96      9.81 o 
  -2  15   9       52.55       52.55      9.50 o 
  -1  15   9       69.95       78.20      8.47 o 
   0  15   9       23.15       20.48      6.41 o 
   1  15   9       66.61       82.89     25.52 o 
   2  15   9       69.54       55.77     11.61 o 
   3  15   9       49.78       76.95      9.84 o 
   4  15   9       67.74       83.70     20.06 o 
  -4  16   9        2.18       16.85     15.53 o 
  -3  16   9      146.92      100.33     12.70 o 
  -2  16   9      141.87      173.98     13.93 o 
  -1  16   9      100.35      109.32      9.70 o 
   0  16   9      112.87      155.06     10.46 o 
   1  16   9      106.49      118.19     13.39 o 
   2  16   9      232.20      249.63     15.03 o 
   3  16   9       90.13       61.30     16.35 o 
   4  16   9        3.66        6.39     11.05 o 
  -3  17   9       34.40       49.07     10.52 o 
  -2  17   9      116.49      140.25     13.54 o 
  -1  17   9        9.10        7.16      6.36 o 
   0  17   9      267.48      288.76     13.92 o 
   1  17   9       14.56       12.42      9.30 o 
   2  17   9      102.11      115.55     11.36 o 
   3  17   9       21.60       26.68      8.57 o 
  -3  18   9        0.70       -9.00      7.88 o 
  -2  18   9       24.51       32.90      9.55 o 
  -1  18   9       10.48       19.07      8.00 o 
   0  18   9        0.43        2.77      6.12 o 
   1  18   9        9.50       11.73      7.39 o 
   2  18   9       40.44       56.13      9.56 o 
   3  18   9        1.09       -6.90      7.36 o 
  -2  19   9        2.80        4.88      8.53 o 
  -1  19   9        1.58       -2.74      6.92 o 
   0  19   9       10.42        8.69      7.61 o 
   1  19   9        1.03        1.40      6.77 o 
   2  19   9        3.40       15.11      8.12 o 
  -2  20   9       37.96       53.19      9.15 o 
  -1  20   9       16.27       12.04      7.30 o 
   0  20   9       22.02       25.76     10.37 o 
   1  20   9       26.08       26.45      8.54 o 
   2  20   9       34.39       43.90      9.45 o 
  -1  21   9       13.43       14.62      7.31 o 
   0  21   9       10.25       17.11     10.83 o 
  -5   0  10        3.20       15.81     13.34 o 
  -4   0  10      353.56      303.29     25.59 o 
  -3   0  10       73.97       59.16     14.17 o 
  -2   0  10      437.25      479.53     21.21 o 
  -1   0  10      153.63      163.27     13.10 o 
   0   0  10        9.64       20.06      7.40 o 
   1   0  10       98.91      122.71     11.85 o 
   2   0  10      610.83      577.56     37.00 o 
   3   0  10       50.18       77.49     16.05 o 
   4   0  10      554.65      469.00     35.29 o 
   5   0  10        4.79       32.66     17.06 o 
  -5   1  10       39.21       27.36      8.91 o 
  -4   1  10        3.51       17.08      8.85 o 
  -3   1  10       60.48       47.57      9.57 o 
  -2   1  10      124.03      149.10     16.35 o 
  -1   1  10      154.32      180.44      9.02 o 
   0   1  10        2.56       -1.85      4.55 o 
   1   1  10      248.73      234.29     11.06 o 
   2   1  10      202.13      243.09     18.12 o 
   3   1  10      101.68       87.07     11.87 o 
   4   1  10        5.70       12.87     15.05 o 
   5   1  10       23.86        9.33     10.72 o 
  -5   2  10       52.01       56.86     17.68 o 
  -4   2  10       64.40       82.37     10.96 o 
  -3   2  10       31.33        7.94     11.22 o 
  -2   2  10      116.29      120.41     13.97 o 
  -1   2  10      562.97      610.73     18.20 o 
   0   2  10      317.61      286.72     11.36 o 
   1   2  10      600.04      609.39     18.92 o 
   2   2  10      191.28      153.82     12.63 o 
   3   2  10       50.08       31.46     14.33 o 
   4   2  10       90.02      101.14     13.84 o 
   5   2  10       32.36        9.75     10.73 o 
  -5   3  10       40.13       40.39     12.14 o 
  -4   3  10      118.32       64.11     12.13 o 
  -3   3  10       28.18       26.46      8.08 o 
  -2   3  10      229.09      240.03     30.43 o 
  -1   3  10        2.98        6.96      6.08 o 
   0   3  10     2208.84     2284.67     50.39 o 
   1   3  10        4.95        8.84      4.60 o 
   2   3  10      386.76      318.23     14.71 o 
   3   3  10       47.68       50.36     19.00 o 
   4   3  10      188.11      136.96     33.87 o 
   5   3  10       65.92       96.14     14.64 o 
  -5   4  10       65.54       62.91     13.15 o 
  -4   4  10       31.77       46.45      8.68 o 
  -3   4  10       11.23       19.25      8.90 o 
  -2   4  10      366.47      382.39     13.91 o 
  -1   4  10      179.38      218.69     12.65 o 
   0   4  10      738.63      636.70     17.20 o 
   1   4  10      229.63      251.32     12.88 o 
   2   4  10      353.49      353.07     15.89 o 
   3   4  10       12.79        7.16      8.75 o 
   4   4  10       52.00       88.13     13.05 o 
   5   4  10       75.26       80.41     14.42 o 
  -5   5  10      104.64       90.04     14.07 o 
  -4   5  10       21.37       15.65      9.97 o 
  -3   5  10      325.66      326.74     11.85 o 
  -2   5  10       18.78       27.91      7.42 o 
  -1   5  10      281.71      265.15     11.53 o 
   0   5  10      131.53      170.19     12.44 o 
   1   5  10      196.42      236.06     13.04 o 
   2   5  10       14.11       31.19     12.99 o 
   3   5  10      379.96      365.76     17.04 o 
   4   5  10       18.46       18.73     18.29 o 
   5   5  10       66.94       49.86     12.56 o 
  -5   6  10       10.11       27.33     10.21 o 
  -4   6  10       40.28       18.67      8.98 o 
  -3   6  10      154.85      176.20      9.99 o 
  -2   6  10      229.88      254.94     12.05 o 
  -1   6  10      259.72      248.51     10.48 o 
   0   6  10      223.28      226.50     10.92 o 
   1   6  10      168.92      190.04     11.86 o 
   2   6  10      224.47      212.80     13.19 o 
   3   6  10      116.75      141.52     11.61 o 
   4   6  10       57.82       63.82     12.51 o 
   5   6  10       15.74       12.60     10.92 o 
  -5   7  10      132.26      114.33     13.37 o 
  -4   7  10       11.71        7.43      8.67 o 
  -3   7  10      471.06      408.67     15.62 o 
  -2   7  10       89.49       90.66      7.30 o 
  -1   7  10      171.56      142.37      8.28 o 
   0   7  10      537.34      539.17     17.63 o 
   1   7  10      125.28      102.50      9.47 o 
   2   7  10       99.13       93.04      9.86 o 
   3   7  10      392.67      361.93     16.99 o 
   4   7  10       19.10        4.73      9.70 o 
   5   7  10      128.72      142.65     16.56 o 
  -5   8  10       16.32        6.24      9.64 o 
  -4   8  10        0.76       -1.29      8.43 o 
  -3   8  10       61.39       72.23     13.19 o 
  -2   8  10       70.84       79.82      7.94 o 
  -1   8  10       45.11       51.08      8.80 o 
   0   8  10      207.52      224.82     10.05 o 
   1   8  10       41.30       85.96     11.55 o 
   2   8  10       55.67       50.15     14.70 o 
   3   8  10       36.37       36.11      8.58 o 
   4   8  10        0.49        2.11      8.30 o 
   5   8  10       11.58       17.34     11.44 o 
  -5   9  10       19.64        9.14      9.94 o 
  -4   9  10       50.52       49.13     14.28 o 
  -3   9  10       68.39       38.66      9.19 o 
  -2   9  10        5.57       -2.65      5.59 o 
  -1   9  10       70.61       80.68      7.01 o 
   0   9  10        0.37        0.90      5.27 o 
   1   9  10      102.76      114.19     15.06 o 
   2   9  10        9.31       12.02      7.05 o 
   3   9  10       59.98       71.15      9.96 o 
   4   9  10       44.06       24.13      9.10 o 
   5   9  10       13.64       15.52      9.62 o 
  -5  10  10       48.39       46.28     11.72 o 
  -4  10  10       13.10       34.49     10.19 o 
  -3  10  10       20.81       18.37      8.88 o 
  -2  10  10       10.57       14.62      6.30 o 
  -1  10  10       32.92       44.18      6.09 o 
   0  10  10        1.83        1.83      4.75 o 
   1  10  10       36.88       51.19     10.00 o 
   2  10  10        6.89       16.72      7.41 o 
   3  10  10       27.68       37.38      8.56 o 
   4  10  10        7.92       41.88      9.88 o 
   5  10  10       41.69       34.55     12.81 o 
  -4  11  10      171.81      197.80     21.48 o 
  -3  11  10      106.20      113.67     12.25 o 
  -2  11  10      162.90      185.23     11.47 o 
  -1  11  10       98.22      103.54     10.71 o 
   0  11  10      195.30      251.00     12.13 o 
   1  11  10       62.28       78.05     12.07 o 
   2  11  10      221.15      219.68     17.77 o 
   3  11  10      179.40      143.77     12.55 o 
   4  11  10      103.62       82.75     11.09 o 
  -4  12  10      170.04      168.39     21.19 o 
  -3  12  10       70.11       45.64     10.00 o 
  -2  12  10      150.84      161.29     11.64 o 
  -1  12  10        7.92        4.74      5.87 o 
   0  12  10        6.98        0.72      5.32 o 
   1  12  10       13.40       14.88      9.06 o 
   2  12  10      159.01      146.12     14.75 o 
   3  12  10       59.28       34.63      8.97 o 
   4  12  10      114.89      106.82     12.22 o 
  -4  13  10        1.64       17.84      9.85 o 
  -3  13  10       90.29      103.74     12.07 o 
  -2  13  10       29.05       23.68      6.86 o 
  -1  13  10      112.87      103.11      9.15 o 
   0  13  10        3.84       10.46      6.13 o 
   1  13  10       77.99       75.95     12.74 o 
   2  13  10       17.19        8.11      6.78 o 
   3  13  10       70.95       92.24     13.68 o 
   4  13  10        1.76        2.19      8.55 o 
  -4  14  10      121.45      163.29     15.27 o 
  -3  14  10       49.64       51.85     10.54 o 
  -2  14  10      131.35      125.30     10.42 o 
  -1  14  10       61.12      103.27      9.35 o 
   0  14  10      300.67      303.92     19.71 o 
   1  14  10       93.66      123.98     13.91 o 
   2  14  10      142.88      105.31     10.63 o 
   3  14  10       43.70       54.21     12.39 o 
   4  14  10      109.14       96.80     12.16 o 
  -3  15  10       32.70       31.86      9.69 o 
  -2  15  10       16.86       12.42      6.90 o 
  -1  15  10      110.20       76.37      8.84 o 
   0  15  10       14.19       16.88      9.31 o 
   1  15  10       77.05       53.80     11.59 o 
   2  15  10       11.39       23.62      7.69 o 
   3  15  10       24.65       29.99     11.44 o 
  -3  16  10       20.63       19.60      9.31 o 
  -2  16  10       46.88       71.32     11.50 o 
  -1  16  10        3.15       10.91      6.68 o 
   0  16  10       49.61       71.68     15.48 o 
   1  16  10        2.08       10.07      9.48 o 
   2  16  10       76.58      108.68     11.00 o 
   3  16  10       16.35       15.23     20.44 o 
  -2  17  10       68.63       68.70      9.61 o 
  -1  17  10        3.41        1.89      6.52 o 
   0  17  10      165.15      147.92     15.53 o 
   1  17  10        3.86       14.93     19.42 o 
   2  17  10       60.06       77.51     10.40 o 
  -2  18  10       18.88        2.66      6.94 o 
  -1  18  10       31.82       21.81      7.58 o 
   0  18  10       10.15       10.19      9.68 o 
   1  18  10       18.96       -3.97      9.09 o 
   2  18  10       17.02       27.37     11.73 o 
  -1  19  10       16.32       24.47      7.68 o 
   0  19  10       29.46       50.20     13.06 o 
   1  19  10       27.66       34.93      9.14 o 
  -5   1  11        9.88       -1.07     10.36 o 
  -4   1  11        7.50       11.73      9.23 o 
  -3   1  11       37.74       30.09      9.21 o 
  -2   1  11        0.88        8.60      7.97 o 
  -1   1  11      801.98      834.87     27.87 o 
   0   1  11      176.96      233.81     11.20 o 
   1   1  11      966.49      919.66     26.26 o 
   2   1  11        1.49        6.15      7.02 o 
   3   1  11       23.32       22.47      9.48 o 
   4   1  11        8.33       -0.25      9.56 o 
   5   1  11        5.79       -5.34      9.91 o 
  -5   2  11       47.93       83.92     37.07 o 
  -4   2  11       24.03        9.27      7.80 o 
  -3   2  11       26.95       17.39      8.92 o 
  -2   2  11      136.19      197.29     11.94 o 
  -1   2  11      160.62      223.92     12.96 o 
   0   2  11     1236.00     1354.59     35.68 o 
   1   2  11      186.50      198.49     10.81 o 
   2   2  11      162.38      178.44     12.37 o 
   3   2  11       26.96       41.50     10.38 o 
   4   2  11       40.48        8.93      9.97 o 
   5   2  11       29.18       26.39     11.74 o 
  -5   3  11       27.94       32.35     12.36 o 
  -4   3  11        4.01       -2.86      8.16 o 
  -3   3  11      311.72      278.56     22.89 o 
  -2   3  11        5.26       -1.63      5.11 o 
  -1   3  11      407.15      392.70     14.63 o 
   0   3  11        0.01        7.28      4.80 o 
   1   3  11      405.39      377.96     14.30 o 
   2   3  11        4.26        4.53      6.51 o 
   3   3  11      217.98      197.53     19.90 o 
   4   3  11        6.78       -0.69     10.10 o 
   5   3  11       24.81       23.68     11.96 o 
  -5   4  11       20.42       23.51     12.05 o 
  -4   4  11       12.28       12.85     10.66 o 
  -3   4  11       83.73       73.97      9.53 o 
  -2   4  11       12.43       16.01      5.98 o 
  -1   4  11        2.50        7.85      5.56 o 
   0   4  11      202.92      237.87     11.92 o 
   1   4  11        4.20        4.23      5.90 o 
   2   4  11       14.60       26.31      7.61 o 
   3   4  11       56.79       47.03      8.87 o 
   4   4  11       17.82       34.11     13.97 o 
   5   4  11       14.93       17.36     11.56 o 
  -5   5  11       23.29       42.52     12.90 o 
  -4   5  11      201.00      149.65     16.30 o 
  -3   5  11        8.81        7.41      5.42 o 
  -2   5  11      426.63      361.34     14.05 o 
  -1   5  11      116.92      160.23      9.92 o 
   0   5  11      854.15      803.87     24.01 o 
   1   5  11      181.10      203.62     11.14 o 
   2   5  11      322.24      310.82     15.67 o 
   3   5  11       11.88       11.82      7.85 o 
   4   5  11      163.57      173.63     17.02 o 
  -4   6  11       28.12       26.82     11.48 o 
  -3   6  11      193.15      165.84     12.28 o 
  -2   6  11       35.05       43.31      6.49 o 
  -1   6  11      876.31      903.53     26.33 o 
   0   6  11      115.36      164.36     13.17 o 
   1   6  11     1004.47      968.86     48.18 o 
   2   6  11       54.37       46.18      8.64 o 
   3   6  11      135.92      130.94     11.81 o 
   4   6  11       45.56       34.63     10.41 o 
  -4   7  11       19.03       26.36      9.74 o 
  -3   7  11       65.95       70.56      8.51 o 
  -2   7  11       57.72       68.90      6.94 o 
  -1   7  11      251.57      292.45     12.59 o 
   0   7  11      176.69      218.25     11.55 o 
   1   7  11      202.10      265.27     18.64 o 
   2   7  11       60.39       59.62      9.04 o 
   3   7  11       39.31       22.34      8.55 o 
   4   7  11       29.21       15.35      9.02 o 
  -4   8  11       71.07       67.55     11.62 o 
  -3   8  11       68.32       83.36      9.31 o 
  -2   8  11      120.80      108.78     11.93 o 
  -1   8  11      166.42      146.79      8.95 o 
   0   8  11       93.42       96.93      8.45 o 
   1   8  11      218.02      170.67     15.20 o 
   2   8  11       94.90      103.04     10.64 o 
   3   8  11       92.01       80.74     10.87 o 
   4   8  11       53.17       36.82      9.70 o 
  -4   9  11        2.71        7.32      9.10 o 
  -3   9  11        7.29        7.46      6.60 o 
  -2   9  11       85.84      101.12      9.39 o 
  -1   9  11       19.30       10.92      4.87 o 
   0   9  11       39.28       44.79      8.38 o 
   1   9  11       25.55       30.70      9.67 o 
   2   9  11       85.03      105.90     13.58 o 
   3   9  11       11.26        8.71      8.21 o 
   4   9  11        1.60       -6.97      8.22 o 
  -4  10  11       19.83       26.04     10.24 o 
  -3  10  11        9.85       19.02      7.33 o 
  -2  10  11        2.80       11.19      6.64 o 
  -1  10  11       21.94       18.01      5.81 o 
   0  10  11        5.96        1.23      6.39 o 
   1  10  11       26.95       28.90      9.99 o 
   2  10  11        2.75       -4.18      9.08 o 
   3  10  11       16.48        4.65      7.66 o 
   4  10  11       16.65       14.11      8.86 o 
  -4  11  11       23.02       23.00      9.98 o 
  -3  11  11       25.86       24.68      7.85 o 
  -2  11  11       16.80       16.25      6.91 o 
  -1  11  11        7.80       -0.60      6.11 o 
   0  11  11        1.22        7.52      6.82 o 
   1  11  11        8.99       10.43      8.82 o 
   2  11  11       10.08       13.86      9.96 o 
   3  11  11       34.93       48.97     12.17 o 
   4  11  11       28.36       32.72      9.77 o 
  -3  12  11       68.01       47.16      8.72 o 
  -2  12  11       20.14       21.44      7.17 o 
  -1  12  11       46.84       86.67     10.78 o 
   0  12  11       44.97       66.40     13.20 o 
   1  12  11       69.26       80.40     13.09 o 
   2  12  11       25.51        1.26     11.32 o 
   3  12  11      109.83       57.59     12.28 o 
  -3  13  11       15.33       16.82      7.88 o 
  -2  13  11       22.16       18.63      7.27 o 
  -1  13  11       46.59       57.84      8.21 o 
   0  13  11      117.99      159.15     25.92 o 
   1  13  11       56.68       74.97     12.99 o 
   2  13  11       34.94       56.85     12.47 o 
   3  13  11       25.77       35.70     11.92 o 
  -3  14  11       36.49       29.88      8.19 o 
  -2  14  11        0.59        1.07      6.66 o 
  -1  14  11      148.79      197.55     12.37 o 
   0  14  11       25.93       24.87     10.80 o 
   1  14  11      184.13      184.96     17.43 o 
   2  14  11        0.88        1.85      9.64 o 
   3  14  11       50.89       58.07     13.00 o 
  -2  15  11       53.69       69.63      9.21 o 
  -1  15  11        6.41        4.10      6.61 o 
   0  15  11       27.14       49.95     11.92 o 
   1  15  11        7.92       21.05     10.56 o 
   2  15  11       31.60       41.24      9.11 o 
  -1  16  11       17.29       15.55      7.37 o 
   0  16  11       36.61       31.95     11.69 o 
   1  16  11       24.75       30.84     11.20 o 
   0  17  11        1.08       -3.19      9.46 o 
  -4   0  12       36.17       24.56     14.55 o 
  -3   0  12       17.64       58.96     16.65 o 
  -2   0  12        1.27        8.89     12.36 o 
  -1   0  12      287.15      337.79     28.65 o 
   0   0  12        0.91        2.76      7.69 o 
   1   0  12      434.40      425.29     22.70 o 
   2   0  12        2.13       16.14      9.34 o 
   3   0  12       28.08       29.45     14.83 o 
   4   0  12       29.80       58.87     18.25 o 
  -4   1  12       51.75       60.80     15.66 o 
  -3   1  12        2.49        4.46      8.90 o 
  -2   1  12        7.96        0.88      8.32 o 
  -1   1  12       22.52       23.00      9.53 o 
   0   1  12      181.51      242.26     16.31 o 
   1   1  12       23.23       18.72      7.87 o 
   2   1  12       12.10       13.52      6.76 o 
   3   1  12        2.67       -1.83      7.36 o 
   4   1  12       69.02       67.98     26.63 o 
  -4   2  12       37.68       19.42      8.55 o 
  -3   2  12       51.33       51.20     16.03 o 
  -2   2  12       96.17       51.22     10.77 o 
  -1   2  12       32.71       33.36      7.74 o 
   0   2  12       28.89       29.82      8.14 o 
   1   2  12       43.08       41.24      7.12 o 
   2   2  12       64.80       39.14      7.50 o 
   3   2  12       30.31       46.82      9.34 o 
   4   2  12       47.74       26.18     11.60 o 
  -4   3  12       36.82       43.95     12.22 o 
  -3   3  12      377.60      323.55     46.88 o 
  -2   3  12      127.75      123.14     11.78 o 
  -1   3  12      179.55      209.26     12.30 o 
   0   3  12       38.96       44.84      8.54 o 
   1   3  12      168.58      169.95     10.50 o 
   2   3  12      102.45      129.13      9.92 o 
   3   3  12      222.70      153.02     12.71 o 
   4   3  12       23.27        9.05     14.27 o 
  -4   4  12       17.79       31.87     11.93 o 
  -3   4  12       91.18       72.92     10.82 o 
  -2   4  12       23.93       20.57      7.71 o 
  -1   4  12      185.68      181.82     11.10 o 
   0   4  12      179.63      237.82     14.54 o 
   1   4  12      111.15      131.93     13.13 o 
   2   4  12       19.02       12.05      7.57 o 
   3   4  12       56.43       45.24      9.40 o 
   4   4  12       10.93       14.28      8.93 o 
  -4   5  12       50.37       36.46     12.15 o 
  -3   5  12       77.95       72.17     13.27 o 
  -2   5  12       12.57       23.72      6.54 o 
  -1   5  12      119.47      149.14     10.23 o 
   0   5  12      211.60      272.65     17.93 o 
   1   5  12       85.65      102.10     10.59 o 
   2   5  12       12.27       13.84      7.89 o 
   3   5  12       65.47       44.75     11.01 o 
   4   5  12       80.20       80.80     11.67 o 
  -4   6  12       29.08        9.08     10.97 o 
  -3   6  12       86.51       59.56     12.88 o 
  -2   6  12       22.98       17.11      6.15 o 
  -1   6  12        5.42        9.26      6.32 o 
   0   6  12       17.91       26.91      7.99 o 
   1   6  12        3.28        2.26      7.12 o 
   2   6  12       33.81       17.69      9.59 o 
   3   6  12      145.45      149.77     14.73 o 
  -3   7  12       49.49       64.22     14.61 o 
  -2   7  12      245.13      249.26     14.79 o 
  -1   7  12      342.23      354.53     14.55 o 
   0   7  12       84.13       69.30      9.29 o 
   1   7  12      366.56      358.18     17.35 o 
   2   7  12      210.27      216.61     18.13 o 
   3   7  12       48.91       61.68     10.35 o 
  -3   8  12       59.45       60.02     10.30 o 
  -2   8  12        0.18        8.34      7.14 o 
  -1   8  12       14.62       18.94      7.06 o 
   0   8  12      116.72      147.70     11.90 o 
   1   8  12       24.58       19.99      8.15 o 
   2   8  12        0.17       -4.62     15.52 o 
   3   8  12       63.64       52.66     18.18 o 
  -3   9  12        5.49       17.00     10.16 o 
  -2   9  12       13.20       23.09      7.52 o 
  -1   9  12        8.22        9.04      5.85 o 
   0   9  12        1.64       -6.47      6.35 o 
   1   9  12       11.43       19.92      8.22 o 
   2   9  12       21.70       27.78     13.39 o 
   3   9  12        3.35       -0.55      8.78 o 
  -3  10  12       41.86       45.66      8.75 o 
  -2  10  12       51.53       63.16      8.59 o 
  -1  10  12       32.12       27.15      7.20 o 
   0  10  12        9.07       10.02      7.36 o 
   1  10  12       53.64       48.85     14.20 o 
   2  10  12       31.95       60.23     23.55 o 
   3  10  12       70.03       55.80     13.11 o 
  -2  11  12       77.75      109.29     10.49 o 
  -1  11  12       60.48       64.21      9.83 o 
   0  11  12       19.89       28.24      8.14 o 
   1  11  12       61.22       86.60     13.27 o 
   2  11  12       81.53       84.15     13.58 o 
  -2  12  12        2.92        6.10      7.71 o 
  -1  12  12       88.95      104.14     13.92 o 
   0  12  12       20.88       18.07     10.26 o 
   1  12  12       52.41       69.84     24.32 o 
   2  12  12        2.29      -10.15      9.64 o 
  -1  13  12      116.46      132.65     15.33 o 
   0  13  12      102.09       93.94     13.82 o 
   1  13  12       83.56       99.17     14.23 o 
  -1  14  12       19.64       27.49     10.88 o 
   0  14  12        1.18       -1.74      9.38 o 
  -3   1  13       59.36       72.85     15.41 o 
  -2   1  13       34.17       17.73     19.56 o 
  -1   1  13       35.64       37.84     11.07 o 
   0   1  13        4.97        8.60      9.97 o 
   1   1  13       42.52       31.45      8.76 o 
   2   1  13       20.09       19.19      7.10 o 
   3   1  13       46.38       44.99      8.63 o 
  -3   2  13       20.86       17.95     10.26 o 
  -2   2  13       29.17       17.60     11.08 o 
  -1   2  13       19.80       17.03      8.14 o 
   0   2  13       29.01       33.02     11.15 o 
   1   2  13       13.95       13.68      8.23 o 
   2   2  13       20.85        8.10      6.68 o 
   3   2  13       21.02       17.27      8.81 o 
  -3   3  13       39.25       41.77     12.29 o 
  -2   3  13       33.34       23.70      8.35 o 
  -1   3  13       16.81       14.70      8.03 o 
   0   3  13       80.94      117.99     11.47 o 
   1   3  13       10.92       14.31      7.95 o 
   2   3  13       20.24       13.84      7.16 o 
   3   3  13       27.43       42.93     10.21 o 
  -2   4  13      138.41      115.31     11.94 o 
  -1   4  13      326.88      348.58     17.79 o 
   0   4  13      588.11      549.90     22.59 o 
   1   4  13      322.94      303.07     16.47 o 
   2   4  13      155.85      150.39     13.47 o 
  -2   5  13       21.49       16.47     10.59 o 
  -1   5  13       31.18       51.40      7.74 o 
   0   5  13        9.43       15.13      7.58 o 
   1   5  13       28.77       32.48      8.91 o 
   2   5  13       19.37       13.76      8.62 o 
  -2   6  13       25.17       33.99     15.98 o 
  -1   6  13       17.78       17.59      7.80 o 
   0   6  13       92.48       83.16     10.36 o 
   1   6  13       14.31       15.92      8.43 o 
   2   6  13       17.42       14.03      8.93 o 
  -2   7  13       34.76       25.42      8.60 o 
  -1   7  13      243.46      274.34     22.55 o 
   0   7  13        0.00       -5.80      7.35 o 
   1   7  13      266.44      303.04     26.04 o 
   2   7  13       20.59       21.90     11.00 o 
  -2   8  13       21.33       45.61     13.74 o 
  -1   8  13       82.10      108.46     11.09 o 
   0   8  13        0.45       11.27      7.75 o 
   1   8  13      122.38      130.50     12.68 o 
   2   8  13       23.77       46.28     12.28 o 
  -1   9  13       46.78       60.78     11.96 o 
   0   9  13       18.89       12.12      8.17 o 
   1   9  13       57.45       63.89     12.91 o 
   0  10  13      120.83      158.33     13.40 o 
   0   0  14      136.13      161.43     24.86 o 
   0   1  14       15.28       19.84     11.27 o 
   0   2  14       96.47      107.09     15.25 o 
                                                 
